# Supplementary material for: A new anti-inflammatory lupane in Ziziphus jujuba (L.) Gaertn. var. hysudrica Edgew
Source: Heliyon. 2024 Apr 24;10(9):e29989. doi: 10.1016/j.heliyon.2024.e29989 (PMC11066634; doi:10.1016/j.heliyon.2024.e29989)
Supplement: Multimedia component 1 [file mmc1.zip]

Archive with 1 entries (1 files):
- mo_M_Durre_Shahwar_21022021_0m_a.cif
