# Supplementary material for: A new anti-inflammatory lupane in Ziziphus jujuba (L.) Gaertn. var. hysudrica Edgew
Source: Heliyon. 2024 Apr 24;10(9):e29989. doi: 10.1016/j.heliyon.2024.e29989 (PMC11066634; doi:10.1016/j.heliyon.2024.e29989)
Supplement: Multimedia component 2 [file mmc2.zip › mo_M_Durre_Shahwar_21022021_0m_a.hkl]

  -1   0   0   -1.30    2.10
  -1   0   0    0.80    1.70
   1   0   0    2.10    3.20
   1   0   0   -0.30    2.20
   2   0   0   66.79   13.80
   2   0   0   88.09   14.90
  -2   0   0   77.59   13.80
  -2   0   0   75.69   12.60
   3   0   0   -2.00    5.40
  -3   0   0   -3.00    4.50
   3   0   0    0.70    5.40
  -3   0   0    5.80    6.20
   4   0   0  125.99   23.00
   4   0   0  130.19   24.90
  -4   0   0  141.19   24.90
  -4   0   0  111.99   21.50
   5   0   0   -1.50    8.80
  -5   0   0   -2.40    6.50
   5   0   0    4.00    9.00
  -6   0   0   29.10   15.60
   6   0   0   22.60   11.50
   7   0   0  -13.70   13.30
   8   0   0   16.50   17.90
   1  -1   0  959.00   46.90
  -1   1   0  928.41   47.60
   1  -1   0  969.10   48.10
  -1  -1   0  856.11   47.50
  -1   1   0  908.71   46.80
   1   1   0  901.51   48.00
   2   1   0 1357.46   72.89
  -2   1   0 1258.57   71.59
  -2  -1   0 1339.57   73.79
  -2   1   0 1358.26   74.39
   2  -1   0 1295.77   73.09
   2   1   0 1469.55   75.19
  -3  -1   0  483.55   42.90
   3  -1   0  571.64   43.10
   3  -1   0  656.63   47.70
   3   1   0  587.14   44.20
  -3  -1   0  574.34   44.10
  -3   1   0  586.54   45.20
   3   1   0  569.74   45.20
  -3   1   0  563.34   43.90
   4   1   0   74.89   22.70
   4   1   0   74.59   17.80
  -4   1   0   68.99   16.70
   4  -1   0   64.89   14.80
  -4   1   0   83.09   19.00
   4  -1   0   75.99   19.60
  -4  -1   0   91.89   21.10
   5  -1   0   19.10   12.00
   5  -1   0   33.50   15.10
   5   1   0   14.30   11.80
  -5   1   0    3.90    9.50
   5   1   0   17.10   10.30
  -5   1   0    8.30   11.40
   6   1   0    9.60   14.30
   6  -1   0   24.70   12.00
  -6   1   0   13.10   12.30
   7   1   0   30.40   18.40
  -7   1   0    8.20   12.80
   7  -1   0    7.90   10.60
   8   1   0   24.10   16.90
   8  -1   0  -20.70   11.70
   0  -2   0   71.49    8.30
   0   2   0   93.19    9.40
   0   2   0   87.39    8.90
   0  -2   0   88.09    9.10
   0  -2   0   92.89    9.30
  -1   2   0    7.90    4.20
   1  -2   0    1.10    2.50
   1   2   0    5.20    3.70
   1  -2   0    9.80    4.30
  -1   2   0    3.40    4.00
  -1  -2   0    9.00    4.60
   1   2   0    6.60    4.10
   2  -2   0  209.68   21.30
  -2   2   0  217.48   21.60
   2  -2   0  209.88   20.20
  -2  -2   0  219.18   22.40
  -2   2   0  209.08   21.00
   2   2   0  228.68   23.00
  -3   2   0   12.90    8.60
   3   2   0    6.70    6.80
   3  -2   0    9.00    5.70
  -3   2   0   13.00    7.30
   3   2   0    9.10    6.50
   3  -2   0    2.20    6.40
   4   2   0   90.19   21.70
  -4   2   0  130.59   24.50
   4   2   0  125.29   22.70
  -4   2   0  101.49   21.00
   4  -2   0   96.99   21.60
   4  -2   0   98.59   20.50
   5   2   0   58.49   19.60
   5  -2   0   28.10   13.90
  -5   2   0   39.80   13.60
   5  -2   0   31.80   13.10
  -5   2   0   24.60   14.10
   5   2   0   19.90   13.70
  -6   2   0    3.20    9.20
   6  -2   0   -0.60    9.80
   6   2   0    9.40   10.50
   7   2   0   10.90   11.50
   7  -2   0    2.30   14.30
  -7   2   0    5.20   10.60
  -8   2   0   -1.70   15.70
   8  -2   0  -11.70   13.50
   8   2   0  -22.60    9.90
   0   3   0   -1.10    3.50
   0  -3   0    6.00    4.50
   0  -3   0    0.60    3.50
   0   3   0    4.70    4.50
   0  -3   0    2.40    3.10
  -1  -3   0  119.49   15.20
   1   3   0  110.99   14.60
   1  -3   0  144.89   15.20
  -1   3   0  143.59   14.60
   1   3   0  124.39   15.00
  -1   3   0  132.09   14.90
   1  -3   0  133.59   14.60
  -2  -3   0  661.93   46.70
  -2   3   0  717.23   45.00
   2   3   0  643.94   46.40
   2  -3   0  696.13   45.80
  -2   3   0  646.94   44.40
   2  -3   0  689.23   43.80
   3   3   0   73.99   16.50
  -3   3   0   87.39   17.30
   3  -3   0   77.99   16.80
   3  -3   0   83.99   15.80
  -3  -3   0   88.79   17.70
  -3   3   0   78.89   15.90
   3   3   0   81.99   18.30
  -4   3   0  112.89   22.40
  -4   3   0  138.89   25.00
   4   3   0  171.18   27.90
   4  -3   0  153.38   24.40
  -4  -3   0  143.19   28.40
   4   3   0  113.39   22.60
  -5   3   0   40.10   15.90
   5  -3   0   31.70   12.80
   5   3   0   20.70   13.10
  -5   3   0   11.40   12.40
   5  -3   0   21.30   13.00
   6  -3   0   19.10   16.70
  -6   3   0    3.40   10.80
   6   3   0   11.00    8.80
   7  -3   0  -21.60   11.70
   7   3   0  -22.10    9.50
  -7   3   0  -18.80    7.00
  -8   3   0   -1.90   10.50
   8   3   0  -21.60   11.60
   8   3   0   -6.80    8.60
   8  -3   0  -27.70   13.10
   0   4   0  114.79   15.10
   0  -4   0  121.19   15.20
   0  -4   0  116.19   14.50
   0   4   0  124.89   15.10
   0  -4   0  128.99   15.40
  -1  -4   0   26.50    8.40
   1   4   0    9.50    5.70
   1  -4   0   16.70    6.50
  -1  -4   0   25.20    7.90
  -1   4   0   22.30    7.60
   1  -4   0   11.40    6.10
   1   4   0   18.80    7.30
  -1   4   0   21.60    6.80
   2   4   0   18.30    6.90
   2  -4   0   14.00    5.80
  -2   4   0   18.30    7.90
   2   4   0   18.50    7.70
  -2  -4   0   14.30    7.80
   2  -4   0   17.60    6.80
  -2   4   0   15.30    7.40
  -3  -4   0   19.10   10.50
  -3   4   0   20.50   10.10
   3   4   0   10.40    7.90
   3  -4   0   16.90    9.40
   3  -4   0   14.10    6.30
   3   4   0   11.10    7.70
  -3   4   0    7.00    7.30
   4  -4   0   -0.30    7.20
  -4   4   0    0.20    6.60
   4   4   0    4.20   10.00
   4  -4   0    6.80    6.00
   4   4   0    6.80    6.50
  -4  -4   0    4.60    7.10
   5   4   0   67.29   21.60
  -5   4   0   61.59   19.40
   5  -4   0   81.69   23.40
   5  -4   0   52.69   17.20
   6   4   0   38.90   17.30
   6  -4   0   13.70    9.70
  -6   4   0   26.80   15.10
   7   4   0    4.30   16.10
  -7   4   0   17.20   12.20
   7  -4   0   -9.70   11.80
   7   4   0   -5.10   12.70
   8  -4   0    7.90   15.80
  -8   4   0  -17.50   11.30
   8   4   0   -8.50   14.30
   0  -5   0   -0.90    3.10
   0  -5   0    6.90    3.80
   0   5   0    1.10    2.50
   0  -5   0    3.10    4.20
   0   5   0   -3.00    2.70
  -1   5   0   84.79   14.50
  -1  -5   0   70.19   14.50
  -1  -5   0   83.89   16.10
   1   5   0   95.79   17.10
   1  -5   0  103.99   16.40
   1  -5   0   90.99   16.30
  -1   5   0   66.59   13.50
   1   5   0   69.39   13.90
  -2  -5   0   32.00   10.80
  -2   5   0   41.30   11.30
  -2   5   0   54.89   14.00
   2   5   0   56.09   14.30
   2   5   0   29.80   10.40
   2  -5   0   48.80   11.60
   2  -5   0   43.70   12.70
   3  -5   0   45.20   15.00
  -3   5   0   41.70   12.20
   3  -5   0   38.10   12.70
   3   5   0   43.70   13.00
  -3   5   0   42.40   13.50
   3   5   0   57.99   15.40
  -4   5   0   16.00   10.80
   4   5   0   46.50   15.90
  -4  -5   0   26.00   13.60
   4   5   0   35.20   14.40
   4   5   0   38.40   15.00
  -4   5   0   20.60   10.80
   4  -5   0   36.90   13.40
  -5   5   0   39.60   14.80
   5   5   0   47.60   20.00
   5  -5   0   25.40   13.50
   5   5   0   34.60   14.20
   5  -5   0   41.30   14.50
   6   5   0    4.20   13.80
   6  -5   0   -5.90   12.60
   7   5   0   14.90   16.90
  -7   5   0    1.30   12.70
   7   5   0   -6.40   12.40
   7  -5   0    9.80   14.20
   0  -6   0   69.59   14.90
   0   6   0   48.00   12.50
   0  -6   0   75.09   15.50
   0  -6   0   49.40   11.50
  -1  -6   0  496.75   41.80
   1   6   0  526.45   42.70
  -1   6   0  503.85   39.50
   1  -6   0  588.74   42.70
   1  -6   0  562.04   41.60
  -1  -6   0  562.04   44.50
   1   6   0  507.75   42.00
  -1   6   0  595.04   43.80
  -1  -6   0  503.95   42.10
   2  -6   0   46.70   12.10
  -2   6   0   59.89   14.60
  -2   6   0   53.69   12.40
   2   6   0   81.49   17.80
   2  -6   0   59.29   15.00
   2   6   0   42.40   13.50
  -2  -6   0   40.30   12.00
   3  -6   0   24.50   12.80
  -3   6   0   23.60   10.80
   3   6   0   27.40   11.60
  -3   6   0    8.50    6.40
   3   6   0    6.10    7.60
  -3  -6   0   19.30   11.60
   3  -6   0   26.20   11.30
   4   6   0   -5.40    8.30
  -4   6   0   20.30   10.30
  -4   6   0    1.50    9.30
   4  -6   0   35.80   14.20
   4  -6   0   24.90   11.90
   4   6   0   20.00   12.30
   5   6   0   27.80   13.10
   5   6   0   -9.80   10.20
   5  -6   0   10.30   11.10
  -5   6   0    8.80    8.30
  -6   6   0   15.80   15.40
   6   6   0   -4.00   13.60
   6  -6   0   -4.90   12.60
   6   6   0   12.70   14.60
   7  -6   0    9.70    9.50
   7   6   0  -20.90   11.90
  -7   6   0  -10.00   11.30
   7   6   0  -11.70   15.00
   0  -7   0    3.10    6.50
   0  -7   0   -3.90    2.40
   0   7   0   -2.30    5.20
   1   7   0   -0.40    6.80
  -1   7   0   -2.00    5.50
   1  -7   0   -3.60    4.90
  -1  -7   0    1.10    5.60
  -1   7   0    4.30    6.10
   1   7   0   -0.80    4.40
  -1  -7   0   -5.40    2.80
  -1  -7   0   -1.80    4.40
   1  -7   0    5.20    4.70
  -2  -7   0    6.70    7.30
   2  -7   0   -0.30    7.20
  -2   7   0   -6.10    5.40
   2   7   0    7.10    6.30
   2   7   0    4.60    5.60
  -2   7   0    7.90    6.30
   2  -7   0    0.20    6.10
   3  -7   0   -0.30    6.50
   3   7   0    4.10    6.30
  -3   7   0   -2.80    6.30
   3   7   0   10.30    6.70
  -3   7   0   -2.50    8.10
  -3  -7   0   -0.60    7.20
   3  -7   0    0.80    7.70
   4   7   0   16.30   12.70
   4  -7   0   30.80   13.70
  -4   7   0   24.20   12.90
   4   7   0   28.80   13.80
   4  -7   0   31.80   12.90
  -4   7   0   18.20   13.10
   5   7   0    6.50    9.70
   5  -7   0   -5.80    8.60
  -5   7   0    2.90    7.20
   5   7   0    6.40   11.40
   6   7   0   29.20   17.50
   6  -7   0    3.20   10.70
   6   7   0   28.30   19.20
  -6   7   0   -0.10   13.00
  -7   7   0   34.00   15.40
   7  -7   0    5.50   11.90
   7   7   0  -19.20   11.20
   7   7   0   20.30   19.90
   0  -8   0   29.00   12.50
   0  -8   0   80.49   18.90
   0  -8   0   64.69   16.50
   0   8   0   49.80   13.60
  -1   8   0   20.70    9.10
   1  -8   0   36.70   13.30
  -1   8   0   15.50   10.00
   1   8   0   18.20    8.80
  -1  -8   0   26.60    9.90
  -1  -8   0   20.30   10.00
   1   8   0   22.40    9.50
  -1  -8   0   32.30   13.00
   1  -8   0   19.30    9.50
  -2   8   0   19.90   10.00
  -2  -8   0   25.10   11.60
   2  -8   0    6.30    6.80
   2   8   0   30.00   12.20
   2   8   0   35.80   13.30
  -2   8   0   17.90    9.40
   2  -8   0   14.70    9.00
   3  -8   0    8.70    9.20
   3   8   0   13.40   10.60
   3   8   0   17.80   10.30
  -3   8   0    3.90    7.50
   3  -8   0   30.70   11.70
  -3   8   0   29.00   10.70
   4  -8   0    4.60   11.70
   4   8   0   -1.20   11.90
   4   8   0    9.50    9.40
  -4   8   0   16.20   12.50
   4  -8   0   -1.30    7.80
   5   8   0   59.99   22.00
   5  -8   0   59.79   22.60
  -5   8   0   44.60   17.90
   5   8   0   59.09   23.50
  -6   8   0   15.30   11.80
   6   8   0    4.10   16.00
   6   8   0   39.30   16.20
   6  -8   0   -9.40   11.60
  -7   8   0   15.20   17.50
   7   8   0  -31.90   19.10
   7  -8   0   -6.70   14.80
   7   8   0   -6.60   13.30
   0   9   0    4.20    6.20
   0  -9   0    2.00    7.80
   0  -9   0    6.80    8.80
   0  -9   0   -0.60    5.00
   1  -9   0   48.80   15.30
  -1  -9   0   54.89   16.80
   1   9   0   41.70   12.60
  -1   9   0   16.10   10.20
  -1   9   0   42.80   13.50
   1  -9   0   39.70   13.60
  -1  -9   0   57.89   17.20
  -1  -9   0   55.09   16.60
   1  -9   0   55.39   14.50
   2  -9   0   -3.20    6.10
  -2  -9   0   -4.50    7.10
   2   9   0    2.80    4.90
   2   9   0    5.30    8.60
  -2   9   0  -11.80    5.80
  -2   9   0    2.00    6.50
   2  -9   0  -13.80    4.90
   3   9   0   18.30   13.30
   3  -9   0   16.00    9.80
   3   9   0   14.00   11.20
  -3   9   0    9.00    8.30
   3  -9   0    8.70   10.50
   4   9   0    1.90    8.90
   4  -9   0    2.70    7.90
  -4   9   0    1.80    9.80
   4   9   0    6.20    9.50
   5   9   0    9.00   11.80
   5   9   0  -14.00   10.30
   5  -9   0   -8.40   11.00
  -5   9   0   -7.10    8.60
  -6   9   0   25.20   17.90
   6   9   0   -1.70   16.90
   6   9   0   31.90   18.00
   6  -9   0   26.10   13.40
  -7   9   0    3.10   15.80
   7   9   0   -9.20   20.50
   7  -9   0    2.00   14.60
   7   9   0   20.30   14.40
   0 -10   0    3.10    6.90
   0  10   0    0.80    7.30
   0 -10   0    1.80    9.60
  -1 -10   0   -7.00    7.40
   1 -10   0    0.70    9.60
   1  10   0    0.50    8.40
  -1  10   0   -0.30    4.80
   2 -10   0   -2.30    7.50
   2  10   0   -3.80    4.90
   2 -10   0  -10.20    7.50
  -2  10   0   -1.50    6.90
   2  10   0   -9.20    7.70
  -2 -10   0    2.60    7.00
  -3  10   0    1.60    9.00
   3  10   0   -5.70    8.50
   3 -10   0   -1.60    6.20
   3  10   0   -6.40    5.70
   4 -10   0   11.30    9.20
   4  10   0   -4.20    6.30
   4  10   0   33.60   14.60
  -4  10   0   18.70   11.20
  -5  10   0   -7.40    9.90
   5  10   0   11.30   15.00
   5  10   0   -0.10   11.80
   6  10   0    6.70   15.00
   6  10   0    4.10   12.80
  -6  10   0    5.00    9.20
   6 -10   0   -7.10   12.00
   0 -11   0    3.40    8.30
   0  11   0    6.60    8.90
   1 -11   0  171.88   32.40
  -1  11   0  149.69   28.50
   1  11   0   95.49   23.70
  -1 -11   0  118.49   28.50
  -2 -11   0   28.40   14.30
  -2  11   0   26.20   14.70
   2  11   0   65.29   21.80
   2  11   0   35.10   13.90
   2 -11   0   42.30   17.60
   3  11   0   -3.00    9.80
  -3  11   0   -4.70    7.40
  -3 -11   0   11.00   14.50
   3 -11   0   -0.60    6.40
   3  11   0  -11.80    4.90
  -4  11   0   12.00   11.00
   4 -11   0    6.00   13.80
   4  11   0    8.20   14.20
   4  11   0    0.80    7.90
   5 -11   0    2.80   11.90
   5  11   0    6.40    7.20
  -5  11   0  -12.60   10.10
   6  11   0   18.90   15.90
  -6  11   0    5.70   14.70
   6 -11   0  -21.60   11.90
   0  12   0   60.49   18.70
   0 -12   0  142.59   29.60
  -1  12   0   -0.10    8.70
   1 -12   0   11.40    8.70
  -1 -12   0  -11.00    8.20
   1  12   0    4.70   11.00
   2 -12   0   12.10   13.60
   2  12   0   -8.80    9.40
  -2 -12   0   -4.20    7.80
  -2  12   0   -7.70    6.10
   3  12   0   12.50   12.50
  -3 -12   0    1.20    7.70
  -3  12   0  -10.60    8.40
   3 -12   0   -4.80   11.60
   3  12   0  -15.10    9.00
  -4  12   0   41.10   15.70
   4  12   0   -3.60   14.80
   4  12   0   17.20   14.30
  -4 -12   0   48.30   20.90
   4 -12   0    4.40   14.10
   5  12   0  -15.90   11.40
   5 -12   0    5.30   15.80
  -5  12   0   -1.50   11.10
   5  12   0   24.30   15.30
   0  13   0   -4.40   10.80
  -1  13   0   -3.00   11.00
   1  13   0    4.60    9.80
  -1 -13   0  -10.80    6.10
  -2 -13   0    6.40   10.80
   2  13   0   15.80   10.90
   2 -13   0   12.50   13.90
  -2  13   0    5.30   11.80
   3 -13   0  -10.20    6.70
   3  13   0   -0.60   11.50
  -3 -13   0   48.90   21.60
  -3  13   0  -14.80    9.50
   3  13   0  -12.20   10.50
   4  13   0   -3.10    8.00
   4  13   0    9.10    6.70
   4 -13   0    4.80   12.00
  -4  13   0    6.50    9.20
  -4 -13   0    7.50    5.40
   5  13   0  -20.10   11.70
   5 -13   0   -6.90   15.00
  -5  13   0   -7.50   13.10
   0  14   0   20.50   15.00
   0 -14   0   20.50   16.00
  -1  14   0    8.40    9.90
   1 -14   0  -12.60   10.20
   1  14   0    4.40   13.20
  -1 -14   0   11.40   11.20
   2 -14   0   12.80   11.90
  -2  14   0  -20.50    8.90
   2  14   0    6.60   12.40
  -2 -14   0   -7.50   11.90
   3 -14   0  -17.70   13.80
  -3  14   0   27.60   13.90
   3  14   0  -20.90    9.40
  -4 -14   0  -13.10   11.00
   4  14   0   19.70   14.50
  -4  14   0  -13.40   10.60
   4  14   0   20.40   10.40
   0  15   0   -0.80   11.70
   0 -15   0    5.00   15.10
  -1  15   0    6.50   12.40
  -1 -15   0   -9.10    9.00
   1  15   0    1.90   15.20
   1 -15   0  -15.10   10.20
   2  15   0   19.40   11.00
   2 -15   0   12.60   14.80
  -2  15   0   -0.80   11.90
  -2 -15   0   -3.40   13.10
   3  15   0   -4.40   10.20
  -3 -15   0    6.60   12.90
   3 -15   0  -20.20   15.00
  -3  15   0   12.30   13.60
   0 -16   0   -5.90    8.60
   0  16   0   -3.00    8.80
   1  16   0   25.40   17.70
  -1  16   0   12.70   16.80
  -1 -16   0  -11.90   14.10
   2 -16   0  -13.80    8.00
  -2  16   0   37.80   20.70
  -2 -16   0  -18.90   13.20
   0  17   0   -9.10   14.20
  -1   0   1 1021.60   54.49
   1   0  -1 1111.49   52.29
  -1   0  -1 1135.89   54.19
   1   0   1  992.10   53.09
   1   0  -1 1059.79   53.09
  -1   0  -1 1040.70   54.19
  -1   0   1 1071.39   52.69
   1   0   1 1104.89   54.89
   2   0  -1   47.60   10.30
  -2   0  -1   61.59   11.50
   2   0   1   52.39   10.60
   2   0   1   53.79   11.70
  -2   0   1   72.99   12.10
  -2   0   1   60.49   13.60
   2   0  -1   48.90   10.60
  -2   0  -1   61.39   12.80
  -3   0   1    1.90    5.10
   3   0   1    8.70    6.30
   3   0  -1   -2.20    4.40
  -3   0   1    4.70    5.30
  -3   0  -1    3.20    6.70
  -3   0  -1    9.60    8.20
   3   0  -1   -3.00    4.30
   3   0   1   15.10    8.20
   4   0  -1   96.89   21.60
   4   0  -1   40.40   12.60
  -4   0   1   87.39   20.10
   4   0   1   51.99   14.50
  -4   0   1   50.99   15.20
  -4   0  -1   63.69   15.90
  -4   0  -1   55.29   15.60
   4   0   1   47.10   20.40
  -5   0   1  -10.40    5.50
   5   0   1    6.30    9.30
  -5   0  -1   -0.30    6.40
   5   0  -1   -1.20    8.60
   5   0  -1   -3.00    5.20
   5   0   1    0.40    9.50
  -5   0   1   -3.80    9.50
   6   0   1   33.60   17.00
  -6   0  -1   29.30   12.70
   6   0  -1   18.40   13.20
  -6   0   1   15.00   12.10
   7   0  -1   38.30   18.40
   7   0   1   34.60   18.00
   8   0   1    4.40   13.90
   8   0  -1   12.60   14.50
   1   1  -1   42.60    7.50
  -1   1   1   39.70    6.80
   1  -1   1   42.10    7.30
   1  -1   1   31.00    6.90
  -1  -1  -1   45.20    7.80
  -1  -1   1   46.60    7.90
   1  -1  -1   37.20    6.00
   1   1   1   46.20    8.80
  -1   1  -1   47.20    8.10
  -1   1  -1   38.70    7.20
   1  -1  -1   46.10    8.60
  -2   1   1  185.88   19.50
  -2   1   1  240.88   22.20
   2   1  -1  227.98   21.70
   2  -1   1  212.68   22.60
  -2  -1  -1  216.78   22.40
   2  -1   1  207.88   20.80
   2   1  -1  229.88   22.10
  -2  -1   1  216.48   21.40
  -2   1  -1  224.38   22.40
   2  -1  -1  226.58   20.00
   2  -1  -1  224.48   21.40
   2   1   1  228.78   22.20
  -2   1  -1  207.78   21.10
   2   1   1  228.08   22.70
   3   1  -1  179.78   22.70
   3  -1   1  196.08   23.80
  -3   1   1  195.08   23.20
   3  -1   1  175.78   22.50
   3   1  -1  169.58   21.10
  -3   1   1  164.98   21.50
  -3  -1  -1  205.38   25.20
   3  -1  -1  134.09   22.10
   3  -1  -1  133.89   20.20
   3   1   1  141.59   22.00
  -3   1  -1  132.39   21.40
  -3  -1   1  180.08   22.10
  -3  -1   1  178.38   22.40
   3   1   1  186.08   23.60
  -3   1  -1  152.48   20.70
   4   1  -1   66.79   19.60
  -4  -1  -1   50.19   14.90
   4  -1   1   56.59   15.30
   4   1  -1   54.69   16.90
  -4   1   1   28.80   14.40
  -4   1   1   46.30   14.80
   4  -1  -1   47.30   13.60
   4  -1  -1   64.09   15.90
   4   1   1   56.09   16.00
  -4  -1   1   81.89   19.50
  -4   1  -1   68.29   18.70
   4   1   1   69.79   16.70
  -4   1  -1   30.30   12.30
  -5   1   1   -6.10    9.00
   5  -1   1    2.30    9.90
   5  -1   1   -5.50    7.40
  -5   1   1    0.30    6.20
   5   1  -1   10.30   10.20
   5   1  -1   -0.30    8.60
   5  -1  -1   15.00   11.30
   5  -1  -1    2.10    8.40
   5   1   1   -4.40   10.00
  -5   1  -1    1.00    9.20
  -5   1  -1    6.30    9.50
  -5  -1   1  -15.20    8.90
   5   1   1   -5.60    4.90
  -6   1   1   20.10   13.10
   6  -1   1   53.19   18.30
   6   1  -1   37.60   16.80
   6  -1  -1   42.20   18.30
   6   1   1   32.30   19.60
  -6   1  -1   37.30   15.20
   7  -1   1   37.80   18.60
   7   1  -1    0.00   13.80
  -7   1   1   22.40   15.20
   7  -1  -1   19.90   14.80
   7   1   1   33.30   15.70
  -7   1  -1   49.30   20.50
   8  -1   1   -2.70   18.00
   8   1  -1   18.10   12.20
   8   1   1   -9.60   10.50
   8  -1  -1   -1.20   15.90
   0  -2  -1  233.68   18.10
   0   2   1  199.18   17.10
   0  -2   1  203.88   15.70
   0   2  -1  231.78   16.40
   0  -2  -1  237.18   16.00
   0   2   1  224.48   17.90
   0  -2  -1  217.68   15.50
   0   2  -1  251.47   16.80
   0  -2   1  232.98   16.50
   1   2  -1  189.78   16.40
   1  -2   1  139.89   14.10
   1   2  -1  160.48   15.60
  -1   2   1  173.38   14.50
   1  -2   1  128.89   14.40
  -1  -2  -1  133.39   14.60
  -1   2   1  148.59   13.60
  -1   2  -1  140.79   14.60
   1   2   1  139.09   14.80
  -1  -2   1  132.29   14.20
   1  -2  -1  153.38   13.80
   1  -2  -1  164.28   13.90
  -1   2  -1  151.68   14.40
  -2   2   1   31.40    7.90
   2   2  -1   36.40    9.40
   2  -2   1   19.70    7.70
   2  -2   1   24.00    9.00
  -2   2   1   31.40    8.30
  -2  -2  -1   25.50    8.20
  -2   2  -1   25.20    8.10
  -2   2  -1   32.70   10.00
   2   2   1   34.70    9.80
   2  -2  -1   32.80    9.50
  -2  -2   1   39.10    9.90
   3  -2   1   19.00    8.50
  -3  -2  -1   18.00    8.70
  -3   2   1   46.40   12.00
   3  -2   1   25.80    8.70
   3   2  -1   11.80    6.90
   3   2  -1   18.10    8.60
  -3   2   1   15.30    8.70
   3  -2  -1   29.10   10.90
  -3  -2   1   28.40   10.30
   3   2   1   18.40    8.40
  -3   2  -1   15.90    8.50
   3  -2  -1   11.60    6.90
  -3   2  -1   31.40   12.10
   3   2   1   21.60    9.40
  -4   2   1   14.20    8.60
  -4  -2  -1   21.40   10.20
   4   2  -1   29.50   13.10
   4   2  -1   20.70   10.00
   4  -2   1   23.80   14.80
   4  -2   1    5.60    8.90
  -4   2   1   16.90   10.30
  -4   2  -1   22.70   11.60
   4  -2  -1   26.70   10.40
  -4  -2   1   15.40   12.00
   4   2   1   38.40   14.10
  -4   2  -1   45.70   15.60
   4  -2  -1   22.20    9.80
   5  -2   1   12.00    8.40
  -5   2   1   15.90    9.30
   5  -2   1   14.00   11.40
  -5   2   1    2.50    8.20
   5   2  -1    9.10   12.40
   5   2  -1    2.50    7.50
   5  -2  -1   -1.80    8.40
   5  -2  -1    9.60    5.90
  -5   2  -1    8.70    8.90
   5   2   1    5.00   10.40
  -6   2   1   28.40   15.60
   6   2  -1   36.70   17.30
   6  -2   1   27.90   18.40
  -6   2  -1   -3.20    7.30
   6  -2  -1   11.40   12.60
   6   2   1   17.40   15.80
  -7   2   1    2.60   12.90
   7  -2   1    2.40   11.90
   7   2  -1   -8.70   12.90
   7  -2  -1    7.70   15.20
  -7   2  -1    8.90   16.00
   7   2   1   10.10   11.20
  -8   2   1  -12.90   12.30
   8  -2   1   16.70   13.30
  -8   2  -1  -22.80   12.70
   8  -2  -1   14.50   18.00
   0  -3   1 1214.78   64.79
   0  -3  -1 1362.16   65.09
   0  -3   1 1260.07   65.19
   0  -3   1 1191.38   64.59
   0  -3  -1 1299.77   64.89
   0  -3  -1 1310.97   64.69
   0   3  -1 1273.87   65.19
   0   3   1 1314.37   64.79
   0   3  -1 1250.57   65.09
   1   3  -1  150.18   16.20
  -1   3   1  162.18   14.80
   1  -3   1  125.89   14.40
  -1  -3  -1  141.09   16.20
   1   3  -1  138.79   16.60
  -1   3   1  126.09   14.30
   1  -3   1  132.49   15.70
  -1  -3   1  142.29   16.40
   1  -3  -1  142.79   14.80
   1   3   1  117.59   15.10
  -1  -3   1  127.29   16.30
   1   3   1  135.59   17.10
  -1   3  -1  122.39   14.80
   1  -3  -1  134.89   14.10
  -1   3  -1  135.59   15.10
   2  -3   1  205.58   21.40
   2   3  -1  152.38   19.50
   2  -3   1  193.08   20.20
  -2   3   1  170.38   19.00
  -2  -3  -1  184.48   21.50
  -2   3   1  173.78   19.20
   2   3  -1  174.78   20.70
   2  -3  -1  172.38   19.50
  -2  -3   1  184.98   21.20
  -2   3  -1  172.78   20.10
   2  -3  -1  169.28   18.20
  -2   3  -1  179.18   19.70
   2   3   1  163.18   21.10
   3  -3   1  108.79   18.20
   3   3  -1   92.49   18.00
  -3   3   1   89.09   17.30
   3  -3   1   80.89   17.40
   3   3  -1  107.09   20.20
  -3   3   1  111.49   19.00
  -3  -3  -1  104.09   20.30
  -3   3  -1  116.69   20.80
  -3  -3   1  114.79   20.50
  -3   3  -1   87.09   18.10
   3   3   1   97.79   18.20
   3   3   1   91.59   19.20
   3  -3  -1   77.19   15.70
   3  -3  -1  103.29   18.60
  -4   3   1  156.08   26.40
   4  -3   1  150.58   25.10
   4   3  -1  145.09   27.80
   4  -3   1  123.99   24.80
  -4   3   1  125.59   23.70
  -4  -3  -1  121.29   26.40
  -4   3  -1  151.48   29.20
   4   3   1  106.69   24.30
   4  -3  -1  138.79   24.50
  -4  -3   1  158.58   28.90
  -4   3  -1  116.49   23.70
   4   3   1  130.69   24.60
   4  -3  -1  135.59   22.60
   5  -3   1   63.19   19.60
   5  -3   1   81.79   22.40
   5   3  -1   56.39   19.50
  -5   3   1   42.90   15.70
  -5   3   1   61.79   19.10
   5  -3  -1   56.99   18.20
  -5   3  -1   56.39   18.60
   5   3   1   94.39   24.90
   5  -3  -1   89.09   20.40
   6  -3   1    8.20   10.80
  -6   3   1   -3.20    9.40
   6   3  -1   30.00   15.50
  -6   3  -1   42.70   18.30
   6  -3  -1    0.20   12.20
   6   3   1   21.70   14.10
  -7   3   1   -6.40    9.10
   7  -3   1   -0.10   12.70
   7   3  -1  -12.40    5.30
  -7   3  -1    2.70   13.60
   7   3   1   -4.30   13.10
   8   3  -1   -0.50   13.90
   8  -3   1  -27.60   13.70
   8   3  -1  -16.30   12.90
  -8   3   1   -0.20   14.60
  -8   3  -1   14.00   13.80
   8   3   1  -15.80   13.80
   8  -3  -1  -28.00   11.90
   0   4  -1  201.38   20.50
   0   4   1  231.78   20.90
   0  -4  -1  215.88   22.40
   0  -4  -1  207.58   19.40
   0  -4  -1  234.18   20.90
   0  -4   1  217.48   20.50
   0   4  -1  213.98   21.00
   0  -4   1  224.68   20.50
   0  -4   1  219.48   21.00
  -1   4   1  816.72   48.40
  -1  -4  -1  773.72   50.99
  -1   4   1  819.32   49.30
   1   4  -1  785.72   50.39
   1  -4   1  802.02   49.99
   1  -4   1  843.52   50.09
   1   4  -1  826.22   51.49
  -1   4  -1  883.91   51.39
  -1  -4   1  849.61   51.49
   1   4   1  814.42   50.99
  -1  -4   1  843.32   51.99
   1   4   1  832.72   51.49
   1  -4  -1  843.42   48.90
  -1   4  -1  809.92   49.70
   1  -4  -1  798.62   48.50
  -2  -4  -1   27.10   10.70
  -2   4   1   40.50    9.80
   2   4  -1   32.00   10.40
  -2   4   1   42.30   11.00
   2  -4   1   36.30   10.70
   2  -4   1   25.80    8.80
   2   4  -1   30.90   11.00
   2   4   1   37.40   11.60
   2  -4  -1   38.70    9.90
  -2  -4   1   38.50   12.70
  -2   4  -1   31.10    9.60
  -2   4  -1   35.40   10.70
   2   4   1   38.00   10.90
   2  -4  -1   34.90   10.20
  -3  -4  -1   86.49   19.10
   3   4  -1   50.99   14.80
  -3   4   1   61.69   14.40
   3  -4   1   48.40   13.10
   3   4  -1   49.00   12.90
  -3   4   1   45.80   12.90
   3  -4   1   60.09   14.50
  -3   4  -1   49.99   15.20
   3  -4  -1   68.79   15.50
  -3  -4   1   58.79   16.80
  -3   4  -1   52.09   13.60
   3  -4  -1   72.29   16.20
   3   4   1   68.09   17.90
  -4   4   1   51.49   14.10
   4  -4   1   46.50   15.40
   4   4  -1   50.19   13.80
   4  -4   1   36.30   14.60
   4   4  -1   40.20   14.00
  -4   4   1   54.69   14.10
  -4  -4  -1   43.60   16.90
   4   4  -1   49.20   15.60
   4  -4  -1   68.19   15.10
  -4   4  -1   42.40   13.70
   4  -4  -1   59.99   17.80
  -4   4  -1   31.10   11.80
   4   4   1   36.00   14.20
  -4  -4   1   46.20   16.70
   4   4   1   44.90   15.40
  -5   4   1   83.99   24.60
  -5   4   1   96.19   23.10
   5   4  -1   82.39   23.00
   5   4  -1   74.59   20.40
   5  -4   1   53.69   17.00
   5  -4   1   49.40   17.20
   5  -4  -1   64.69   16.80
   5  -4  -1   39.20   14.60
   5   4   1   40.70   17.30
  -5   4  -1   48.50   16.50
  -6   4   1   10.80   12.70
   6   4  -1  -12.60   10.10
   6   4  -1    7.60   12.80
   6  -4   1   -7.50   11.10
  -6   4  -1   11.20   12.40
   6  -4  -1   -8.70    5.90
   6   4   1    2.70   13.90
   7  -4   1  -27.10   15.50
   7   4  -1    4.60   13.50
   7   4  -1   -1.70   12.80
  -7   4   1   19.50   13.10
   7  -4  -1   -2.50   12.00
  -7   4  -1   -5.60    9.60
   7   4   1   25.60   14.20
   8   4  -1   -1.50   11.60
   8  -4   1  -14.90   14.70
  -8   4   1   -6.60    8.50
   8   4  -1   10.30   20.10
   8   4   1  -10.30   15.30
   8   4   1  -20.70   10.40
  -8   4  -1  -11.30   13.00
   8  -4  -1    6.50   14.50
   0  -5   1    0.90    3.40
   0   5   1    2.00    4.00
   0  -5  -1    1.30    4.00
   0  -5  -1   -3.10    3.40
   0   5  -1   -2.70    3.00
   0  -5  -1    5.40    5.00
   0   5  -1    3.40    4.00
   0  -5   1   -0.70    3.70
   0  -5   1    1.00    3.30
  -1  -5  -1  713.03   48.40
  -1   5   1  677.43   45.60
  -1  -5  -1  633.74   45.80
   1  -5   1  683.33   46.60
   1   5  -1  683.63   47.80
  -1   5   1  715.83   45.20
   1  -5   1  732.93   46.60
   1   5  -1  685.93   47.10
   1  -5  -1  662.83   44.90
  -1   5  -1  685.83   45.90
  -1   5  -1  703.43   47.10
  -1  -5   1  686.33   47.70
   1   5   1  585.44   44.90
  -1  -5   1  721.33   48.00
   1  -5  -1  656.03   44.00
   1   5   1  635.84   46.40
   2  -5   1  161.38   21.80
  -2   5   1  175.48   20.90
   2  -5   1  195.48   22.80
   2   5  -1  135.99   22.00
   2   5  -1  202.48   24.90
  -2   5   1  198.48   23.20
  -2  -5  -1  193.08   24.20
   2  -5  -1  195.28   21.80
  -2   5  -1  166.08   21.70
   2   5   1  172.68   23.00
   2   5   1  151.08   23.60
  -2   5  -1  141.99   22.10
  -2  -5   1  178.88   23.40
   2  -5  -1  190.98   22.20
   3  -5   1   16.90    9.30
  -3  -5  -1   26.60   10.30
   3  -5   1   15.10    8.50
  -3   5   1   12.90    8.50
   3   5  -1   14.00    9.30
  -3   5   1    7.30    5.50
   3   5  -1   14.60    7.90
   3  -5  -1   24.20   10.80
   3  -5  -1    9.10    7.80
   3   5   1    6.90    8.00
  -3   5  -1   24.20    8.90
   3   5   1    2.90    4.50
  -3  -5   1    9.30   11.80
  -4   5   1   12.50   10.70
   4   5  -1   22.10    8.50
   4  -5   1   33.60   10.90
   4   5  -1   31.80   14.20
   4   5  -1    4.90    9.50
   4  -5   1   13.40   10.70
  -4   5   1    2.40    8.90
  -4  -5   1    7.30    8.50
   4  -5  -1   17.40   11.00
   4  -5  -1   10.20    9.20
  -4   5  -1   16.40   11.60
   4   5   1   17.30   11.00
   4   5   1    7.60    5.90
   4   5   1   19.70   10.20
  -4   5  -1    8.40   10.00
   5  -5   1   13.30   12.00
   5   5  -1   30.00   13.80
   5   5  -1   15.30   12.90
  -5   5   1   22.60   12.60
   5  -5  -1    7.00    9.40
   5  -5  -1   18.70   13.90
  -5   5  -1   23.90   14.10
   5   5   1   20.60   12.00
   5   5   1    6.70   10.60
   6  -5   1   -9.50   12.80
   6   5  -1   14.80   15.30
  -6   5   1    8.10   14.20
   6   5  -1   27.00   13.00
   6  -5  -1    6.10    9.90
  -6   5  -1    7.50   12.70
   6   5   1   16.40   10.80
   7   5  -1   12.90   11.30
   7  -5   1   12.60   15.40
   7   5  -1   -0.90   14.10
  -7   5   1   -5.40   12.10
   7   5   1   17.80   17.90
  -7   5  -1   -2.20   11.80
   7   5   1  -10.10   16.80
   7  -5  -1  -18.80   11.20
   8   5  -1  -16.30   12.60
   8   5   1  -29.20   14.00
   0   6   1   38.90    9.90
   0  -6  -1   32.90   10.00
   0  -6   1   44.40   11.80
   0  -6   1   29.00   10.40
   0   6  -1   22.70    8.70
   0  -6  -1   23.00    8.40
   0   6  -1   28.10    9.70
   0  -6  -1   39.80   11.40
   0  -6   1   33.70   10.60
   1  -6   1   -1.90    5.50
  -1   6   1    8.00    6.00
   1   6  -1    2.40    5.20
   1   6  -1   -0.10    4.40
   1  -6   1    2.90    5.00
  -1   6   1   -3.50    5.10
  -1  -6  -1    2.80    5.10
  -1  -6  -1    4.80    6.70
   1   6   1   12.80    7.40
   1  -6  -1   -2.70    3.80
  -1  -6   1   -2.10    5.40
  -1  -6   1    5.70    5.40
  -1   6  -1    7.70    7.20
   1   6   1    6.00    4.50
  -1  -6   1    5.20    7.20
  -1   6  -1   -3.80    3.80
   1  -6  -1   10.10    6.30
   2  -6   1   27.20   10.30
   2   6  -1   36.90   11.60
  -2   6   1   35.80   10.70
   2   6  -1   25.90   11.10
  -2   6   1   20.10    9.60
  -2  -6  -1   29.90   11.70
   2  -6   1   35.70   12.10
  -2   6  -1   21.50    8.50
  -2  -6   1   28.20   11.00
   2  -6  -1   11.60    7.90
   2  -6  -1   38.90   11.70
  -2   6  -1   24.10    9.50
   2   6   1   24.00    9.90
   2   6   1   38.20   12.30
   3  -6   1   44.50   14.20
  -3   6   1   41.50   12.30
   3  -6   1   18.20    8.50
  -3  -6  -1   44.80   15.10
  -3   6   1   51.99   14.40
   3   6  -1   54.19   15.70
   3   6  -1   44.60   15.70
   3  -6  -1   36.90   12.60
   3  -6  -1   64.59   17.60
   3   6   1   38.10   13.30
   3   6   1   33.00   13.60
  -3   6  -1   36.10   12.90
  -3  -6   1   38.60   13.10
  -3   6  -1   44.80   14.10
   4   6  -1   21.20   10.20
   4   6  -1    6.80   10.30
   4  -6   1   32.40   14.10
   4  -6   1   21.30   11.70
  -4   6   1   24.20    9.20
   4   6   1   12.80    8.90
   4   6   1   21.20   12.70
   4  -6  -1   22.10   11.60
  -4   6  -1    3.70    7.40
  -4   6  -1   40.10   15.40
   5   6  -1   -3.80    8.80
   5  -6   1   14.10   10.00
   5   6  -1    2.70    8.10
  -5   6   1   12.60   12.30
   5   6   1    2.10    8.00
   5  -6  -1    5.40    9.20
  -5   6  -1   14.00   13.70
   5  -6  -1   -4.60    9.80
   5   6   1    3.20    8.40
   6   6  -1   -6.10   10.10
  -6   6   1    0.20    9.70
   6  -6   1   -0.80   11.90
   6   6  -1   -6.10   11.50
   6   6   1    8.40   12.00
   6  -6  -1    8.40   12.10
   6   6   1    0.70   12.00
  -6   6  -1   -5.10   11.50
   7  -6   1    6.70   13.80
   7   6  -1    1.80   14.60
  -7   6   1  -10.60    9.00
  -7   6  -1   11.40   10.60
   7   6   1    0.40   11.90
   7   6   1  -10.90   13.70
   7  -6  -1    3.70   15.00
   0  -7   1   22.80    9.00
   0  -7  -1   18.80    8.90
   0  -7   1   27.60   10.80
   0   7  -1   44.10   12.90
   0   7  -1   29.50   10.80
   0  -7  -1   37.90   11.10
   0  -7  -1   19.30    8.20
   0  -7   1   34.20   11.10
   0   7   1   27.60   10.00
   1   7  -1   65.69   17.00
   1  -7   1   54.59   14.70
  -1  -7  -1   54.59   15.60
   1  -7   1   73.09   15.90
  -1  -7  -1   63.69   16.70
  -1  -7  -1   65.89   15.80
  -1   7   1   56.59   13.50
  -1   7   1   79.99   16.10
   1   7  -1   68.69   18.10
   1  -7  -1   60.79   15.00
  -1   7  -1   58.39   14.70
   1   7   1   73.99   16.40
  -1   7  -1   41.80   11.60
  -1  -7   1   69.89   16.90
   1   7   1   56.99   15.40
  -1  -7   1   60.89   15.70
  -1  -7   1   74.89   18.00
   1  -7  -1   72.29   15.20
  -2   7   1   89.49   18.00
   2  -7   1   77.19   17.60
   2   7  -1   84.19   19.00
   2   7  -1   77.09   18.20
   2  -7   1   76.79   20.20
  -2  -7  -1   71.19   18.20
   2   7   1   66.59   17.00
  -2   7  -1   53.39   15.00
  -2   7  -1   80.79   18.40
   2  -7  -1   71.39   15.30
   2   7   1   90.49   20.00
   2  -7  -1   97.49   18.90
  -2  -7   1   76.19   19.60
  -3   7   1   11.70    8.10
   3   7  -1    0.40    6.00
  -3  -7  -1   -5.80    5.60
   3   7  -1    2.60    6.40
  -3   7   1    3.70    6.00
   3  -7   1  -14.70    6.80
   3  -7   1    9.70    8.30
  -3  -7   1  -16.50    7.30
   3  -7  -1    7.20    7.60
   3   7   1    1.10    6.80
   3  -7  -1   12.60    6.90
  -3   7  -1   10.40    9.40
  -3   7  -1   -2.80    4.80
   3   7   1   -0.90    3.90
   4  -7   1    1.50    9.00
   4  -7   1   -1.90    7.40
  -4   7   1   -6.80    6.70
   4   7  -1  -20.40    7.80
   4   7  -1    9.10    9.40
  -4   7   1    9.00    8.70
   4  -7  -1    3.10    8.30
   4   7   1   -3.20    7.10
   4  -7  -1  -10.40    7.50
  -4   7  -1   -1.80    7.70
   4   7   1   -0.90    7.80
   5   7  -1   -4.00    9.00
   5  -7   1   -3.20    8.80
   5   7  -1   -4.60   10.30
  -5   7   1    3.80    8.20
   5   7   1   20.70   15.10
  -5   7  -1   -8.90    8.00
   5   7   1   11.90   10.90
   5  -7  -1   11.90    9.70
   6   7  -1   18.50   16.10
  -6   7   1   -1.00    9.60
   6   7  -1  -18.90   10.20
   6  -7  -1   14.30   12.80
   6   7   1   -3.70   11.90
   6   7   1   -8.80    7.30
  -6   7  -1   -8.70   10.00
   7  -7   1    0.40   13.30
  -7   7   1   18.40   12.00
   7   7  -1  -26.10   13.20
   7   7  -1   -5.40   17.30
   7  -7  -1   -0.20   11.50
   7   7   1  -15.20    9.20
   7   7   1   -7.20   10.90
  -7   7  -1  -17.70   10.70
   0  -8   1   40.30   12.90
   0  -8  -1   44.60   12.40
   0   8  -1   43.60   13.40
   0  -8  -1   49.10   15.00
   0   8   1   34.30   11.80
   0  -8   1   36.10   12.70
   0  -8  -1   34.20   12.00
  -1  -8  -1   -2.30    4.70
   1   8  -1    6.50    5.10
   1  -8   1   -6.30    5.40
  -1   8   1   -2.30    6.40
   1  -8   1   -1.80    5.90
  -1  -8  -1    0.50    5.30
   1   8   1   -2.20    4.90
   1  -8  -1    2.80    6.00
  -1  -8   1   -0.30    3.70
   1  -8  -1   -5.50    4.90
   1  -8  -1   -2.10    5.50
  -1  -8   1   -1.50    6.90
  -1   8  -1   -3.00    5.60
  -1  -8   1   -1.30    4.60
   1   8   1    2.50    6.80
   2  -8   1   15.20    7.80
   2  -8   1    2.40    6.70
  -2   8   1   -4.60    4.30
   2   8  -1   -6.00    6.40
  -2   8   1   12.50    7.70
   2   8  -1    4.60    4.90
  -2  -8  -1   16.50    9.30
  -2   8  -1    1.40    8.00
   2  -8  -1   10.00    6.50
  -2   8  -1   10.80    8.30
   2  -8  -1   13.80    9.40
  -2  -8   1    2.90    5.10
   2   8   1    6.80    6.60
   2   8   1    0.60    6.20
  -3   8   1    0.60    7.10
  -3   8   1    9.40    6.70
   3  -8   1   10.80   10.10
   3  -8   1    8.00    9.90
   3   8  -1   -2.60    4.00
   3   8  -1    7.90    6.90
  -3   8  -1    5.00    9.60
   3  -8  -1  -14.90    7.30
  -3   8  -1    9.40    8.50
   3  -8  -1    8.40    8.30
   3   8   1   -5.10    7.80
   3   8   1   22.50   10.80
  -4   8   1   19.20   10.90
   4   8  -1    0.20    7.60
   4  -8   1    3.40   10.90
   4   8  -1    3.00    8.20
  -4   8  -1    8.20   10.10
   4  -8  -1    1.30   10.30
   4   8   1   20.10   12.60
   4  -8  -1  -10.40    8.50
   4   8   1   17.50   14.80
   5  -8   1   11.50   13.60
  -5   8   1   -2.00    7.00
   5   8  -1   13.10   12.10
   5   8   1   10.10   12.40
   5  -8  -1   32.90   15.50
  -5   8  -1   -9.90    9.60
   5   8   1    5.80   11.80
  -6   8   1   17.50   12.80
   6   8  -1   21.50   17.00
   6  -8   1   -1.70    8.70
   6   8  -1  -26.00    9.00
   6   8   1   -3.70   10.60
  -6   8  -1   10.90    9.30
   6   8   1  -13.00   12.80
  -7   8   1   -0.20   17.30
   7   8  -1  -10.20   12.40
   7  -8   1   -7.30   14.50
   7   8  -1   -0.50   14.20
   7   8   1  -22.60   18.20
  -7   8  -1  -13.40   11.70
   7  -8  -1  -29.10   13.80
   7   8   1  -30.20   14.00
   0  -9   1   44.80   14.80
   0   9  -1   49.60   14.70
   0  -9   1   48.10   15.60
   0   9   1   48.70   15.20
   0  -9  -1   68.69   17.20
   0  -9  -1   44.10   15.90
   0  -9   1   47.70   15.60
   0  -9  -1   59.09   15.70
   1   9  -1   77.49   19.90
  -1  -9  -1  117.99   23.90
  -1   9   1   96.39   20.90
  -1  -9  -1   94.69   21.00
  -1   9   1  113.59   23.40
   1  -9   1   83.19   19.80
   1  -9   1   90.29   19.20
   1  -9   1   99.19   22.90
  -1  -9  -1   80.19   18.60
   1  -9  -1  121.89   24.20
   1  -9  -1   78.69   18.30
  -1   9  -1  104.49   22.20
  -1   9  -1   90.49   21.00
  -1  -9   1   79.59   20.30
  -1  -9   1   68.79   19.20
   1   9   1   79.19   19.50
  -1  -9   1  101.99   23.40
   1  -9  -1  108.99   22.10
   2   9  -1   -0.90    5.80
  -2   9   1   13.00    9.10
  -2   9   1    4.70    7.90
   2  -9   1    5.40    7.70
  -2  -9  -1    1.10    8.30
   2  -9   1    1.50    8.50
   2   9  -1    5.20    7.90
   2  -9  -1    6.70    7.30
   2   9   1   19.90    9.40
   2  -9  -1    3.50    7.50
  -2   9  -1    9.00    6.90
  -2   9  -1    6.60    7.50
  -2  -9   1   13.20    7.80
   2   9   1   16.70   11.30
   3  -9   1   17.40   11.70
   3   9  -1    2.60    7.80
   3   9  -1   16.60   12.60
  -3   9   1    4.50    9.30
   3  -9  -1   -0.40    5.80
   3   9   1   11.30    7.70
  -3   9  -1   15.40    9.50
   3   9   1    3.60    7.10
   3  -9  -1   15.20   12.60
  -4   9   1   30.10   13.00
   4   9  -1   57.39   20.70
   4  -9   1   15.00    8.30
   4   9  -1   44.30   14.60
   4   9   1   28.60   15.70
  -4   9  -1    8.80   11.40
   4  -9  -1   26.30   13.10
   4   9   1   14.60   12.10
   5  -9   1   30.30   17.60
   5   9  -1    5.70   11.80
  -5   9   1   19.70   11.40
   5   9  -1    3.80    7.40
   5   9   1   -4.80   14.40
   5  -9  -1   15.10   15.40
   5   9   1    2.80   11.40
  -5   9  -1    9.80   14.50
   6   9  -1   -9.60   10.60
   6  -9   1  -19.80   12.90
   6   9  -1   -1.90   11.90
  -6   9   1    4.70   11.20
   6  -9  -1   11.00   15.00
  -6   9  -1   13.60   13.80
   6   9   1   -6.00    8.50
   6   9   1  -11.60    9.20
  -7   9   1   -9.20   13.70
   7   9  -1   -3.00   14.50
   7  -9   1   13.50   19.10
   7   9   1  -26.30   10.90
  -7   9  -1   25.80   15.60
   7   9   1  -26.20   15.20
   7  -9  -1   -3.90   16.50
   0  10  -1    3.20    6.30
   0 -10  -1    4.50    9.20
   0 -10   1    4.00    4.80
   0 -10  -1    7.20    6.80
   0  10   1   17.90   10.40
   1  10  -1    2.40    4.40
  -1 -10  -1   -0.70    8.80
   1 -10   1  -11.90    5.80
  -1  10   1    6.80    8.60
   1 -10  -1   13.30   10.30
  -1  10  -1   17.20   11.20
   1  10   1    9.20    8.60
   1 -10  -1    4.90    8.10
  -1 -10   1   19.90   12.00
  -2  10   1    2.10    6.90
   2  10  -1    4.50    9.00
   2  10  -1   17.00   13.10
  -2 -10  -1   -1.80   11.10
   2 -10   1    7.30   10.60
   2  10   1   -1.20    8.10
  -2  10  -1    1.60    7.20
   2 -10  -1   14.30   11.00
   2  10   1   -5.90    9.30
   2 -10  -1    8.30    8.40
  -2 -10   1   -2.30    5.60
   3 -10   1  -16.90    6.80
   3  10  -1    1.00    6.10
   3  10  -1   11.30    9.60
  -3  10   1   -6.50    8.50
   3  10   1   -8.90    9.20
   3 -10  -1    2.80   10.30
  -3  10  -1   -0.90    7.80
   3  10   1    9.30    9.50
   4  10  -1   10.50   12.60
   4  10  -1    0.40    8.70
   4 -10   1  -19.20    7.10
  -4  10   1   29.70   15.80
  -4  10  -1    3.00    8.50
   4 -10  -1    3.00   11.60
   4  10   1    4.10    5.60
   4  10   1   -7.90   10.50
   5  10  -1   -1.70    9.90
   5 -10   1   13.20   12.80
   5  10  -1   20.30   10.90
  -5  10   1   24.40   13.80
   5  10   1    5.30    9.30
   5 -10  -1    1.80   12.80
  -5  10  -1   -5.70    9.80
   5  10   1   -2.70   11.60
  -6  10   1  -13.50   12.50
   6  10  -1   30.00   19.60
   6  10  -1   -2.40   10.80
   6 -10   1    7.30   12.30
   6 -10  -1    5.00   15.30
   6  10   1    7.70    9.30
  -6  10  -1  -24.30   12.20
   0 -11   1   89.19   22.70
   0  11   1  102.69   23.80
   0 -11  -1   96.69   24.00
   0  11  -1  105.09   22.20
   1  11  -1   23.20   12.50
  -1  11   1   26.90   13.90
  -1 -11  -1   36.10   14.90
   1 -11   1   44.90   16.00
  -1 -11   1   38.90   16.10
  -1  11  -1   32.60   15.30
   1 -11  -1   28.00   16.10
   2 -11   1   13.90    9.90
  -2  11   1   24.30   14.50
  -2 -11  -1   24.90   12.70
   2  11  -1   31.20   13.80
   2 -11  -1    1.20   15.90
   2  11   1   33.50   16.20
  -2 -11   1   44.20   16.40
   2  11   1   38.30   14.90
  -2  11  -1   25.40   15.70
   3  11  -1   -8.90   11.50
   3 -11   1    8.60   11.70
  -3  11   1   -8.10    9.20
   3  11   1   -3.30    8.10
   3  11   1    8.60   12.90
  -3 -11   1    5.50   14.20
   3 -11  -1   -4.30    8.80
  -3  11  -1   -2.80    5.30
   4 -11   1   19.80   15.40
  -4  11   1  -11.30    9.00
   4  11  -1    0.20    7.70
   4  11  -1  -11.60    9.40
   4 -11  -1  -17.20    7.70
   4  11   1    1.70   11.00
   4  11   1  -10.40    6.70
  -4  11  -1   -6.10    7.80
   5 -11   1    4.60   16.30
   5  11  -1  -26.00    9.60
  -5  11   1  -21.70    7.70
   5  11  -1    5.20    7.70
   5 -11  -1    2.60   10.60
   5  11   1  -12.30   11.10
   5  11   1  -24.00   12.70
  -6  11   1   -9.00   13.90
   6 -11   1  -15.50   11.90
   6  11  -1    1.90   14.30
  -6  11  -1   -5.70   15.20
   6 -11  -1   -6.50   13.40
   6  11   1   -2.40   11.80
   6  11   1   13.70   17.30
   0 -12   1   11.60   12.70
   0  12  -1   22.90   13.90
   0 -12  -1   26.90   14.50
   0  12   1   40.50   14.90
   1  12  -1   11.10   13.80
  -1  12   1   27.70   14.60
  -1 -12  -1   30.70   16.50
   1 -12   1   57.09   19.50
  -1  12  -1   25.40   13.70
   1 -12  -1   20.50   13.10
  -1 -12   1   32.00   14.00
   1  12   1   39.10   15.80
  -2  12   1    1.90    9.20
   2 -12   1   -4.20    9.00
   2  12  -1   10.20   10.00
  -2  12  -1   -2.90    9.10
   2 -12  -1   10.00   11.70
  -2 -12   1    4.80   10.30
   2  12   1   -7.50    6.00
  -3  12   1   11.10   10.30
   3  12  -1    0.40   13.70
   3  12  -1   -0.60    7.40
  -3 -12  -1    5.90   11.40
   3 -12   1   -1.10   12.10
   3 -12  -1    2.80    9.00
  -3 -12   1    1.20    8.90
  -3  12  -1    9.00    9.90
   3  12   1   -2.60   12.10
   3  12   1   -3.10   12.80
   4  12  -1   -1.40   12.20
   4  12  -1    4.30   12.40
  -4  12   1   -3.20    8.20
   4 -12   1   -9.40   12.20
   4  12   1   21.00   14.20
  -4 -12   1   28.60   12.80
   4  12   1    3.30   12.50
  -4  12  -1    6.00   12.40
   5  12  -1  -19.70    6.90
   5 -12   1  -13.70   13.30
   5  12  -1   17.60   17.20
  -5  12   1  -15.90   10.40
   5 -12  -1    1.50   14.10
   5  12   1  131.49   37.50
   5  12   1  -14.10   14.60
  -5  12  -1   -4.90    9.70
   0  13  -1    6.40    8.40
   0 -13  -1   -0.50   18.70
   0  13   1  -10.20    7.00
   0 -13   1   -1.00   11.50
   1  13  -1    5.30   10.30
  -1 -13  -1   -6.60   10.40
   1 -13   1    1.70   10.10
  -1  13   1    3.80   13.40
   1 -13  -1    5.30    8.60
   1  13   1  -17.30    7.30
  -1  13  -1  -10.90    8.30
  -1 -13   1   -0.80    8.60
   2  13  -1   16.30   11.70
   2 -13   1    5.40    7.80
  -2 -13  -1   -4.50    9.30
  -2  13   1    6.30   11.70
  -2 -13   1    2.10    9.20
   2  13   1    2.80   13.10
  -2  13  -1    6.90   11.20
  -3 -13  -1    5.40   10.40
   3  13  -1  -10.00   12.30
  -3  13   1   -0.90    9.50
   3 -13   1    1.90   10.60
  -3  13  -1   12.90   12.70
   3  13   1    4.00    9.80
  -3 -13   1    7.50   14.00
   3 -13  -1   -3.40   12.80
   4  13  -1   25.60   18.90
  -4  13   1   14.60   13.00
   4  13  -1    8.50   11.50
  -4 -13  -1    9.70   16.20
   4  13   1   -1.10    7.70
  -4 -13   1   -1.10    8.70
  -4  13  -1  -14.70    9.70
   4  13   1   -2.80   12.70
   4 -13  -1  -13.20    5.40
   5  13  -1  -28.60   10.60
  -5  13   1  -18.40   12.60
   5 -13   1  -19.10   15.30
  -5  13  -1  -23.40   15.10
   5 -13  -1   -5.60   14.20
   5  13   1  -27.90   12.50
   0 -14   1    8.30    9.70
   0  14   1    0.70   14.10
   0  14  -1   -7.10   10.50
   0 -14  -1   -5.40    7.80
  -1 -14  -1  -13.20   11.10
   1  14  -1  -11.50    6.40
  -1  14   1  -10.00   10.30
   1 -14   1   -3.60    8.90
   1  14   1   -4.90   11.00
  -1  14  -1   10.90   10.20
  -1 -14   1   -4.70    9.50
   1 -14  -1   -1.30    7.90
  -2  14   1  -13.40   12.50
  -2 -14  -1    4.40    9.60
   2 -14   1    8.30   12.40
   2 -14  -1   19.30   16.80
  -2  14  -1    5.30   11.60
   2  14   1   -5.00   10.60
  -3 -14  -1   -2.80   13.90
   3 -14   1   -3.80    7.30
   3  14  -1   14.30   10.10
  -3  14   1   17.80    9.80
  -3  14  -1    0.90   11.90
  -3 -14   1  -15.70   11.90
   3 -14  -1    5.40   16.00
   3  14   1   25.50   10.00
   4  14  -1   14.60   12.80
   4 -14   1    5.20   16.80
   4  14  -1  -16.20   14.00
  -4  14   1    5.50   14.70
  -4 -14  -1   -5.20    9.00
   4  14   1    8.10   15.10
   4 -14  -1   -5.00   17.90
  -4 -14   1   -0.80    9.80
   4  14   1   10.10    6.40
  -4  14  -1   14.00   14.80
   0 -15  -1   -9.70   12.80
   0  15  -1   -2.50   12.50
   0 -15   1   -5.70   14.30
   0  15   1   10.50   13.90
  -1 -15  -1   -4.40   10.70
   1 -15   1  -11.30   10.20
   1  15  -1   22.70    9.80
  -1  15   1  -13.40    9.50
   1  15   1    5.40   13.20
  -1  15  -1    1.90   13.10
  -1 -15   1   -9.60   10.40
   1 -15  -1   -3.40    9.10
  -2 -15  -1  -14.30    9.50
   2  15  -1    5.50   12.40
  -2  15   1  -20.40   11.60
   2 -15   1   -5.10   12.60
  -2  15  -1   26.80   14.60
   2 -15  -1  -12.80   12.60
  -2 -15   1   16.50   13.10
  -3 -15  -1   -3.00   15.00
   3 -15   1    0.80   10.60
  -3  15   1   16.50   13.10
   3  15  -1   42.70   14.10
  -3  15  -1    7.40   15.60
  -3 -15   1    3.80   13.70
   3 -15  -1    7.30   14.20
   3  15   1  -17.00   12.20
   0 -16  -1   -1.30    8.10
   0  16   1   -6.10   12.80
   0  16  -1   -5.20   10.30
  -1  16   1   10.50   11.30
   1  16  -1   19.20    7.20
   1 -16   1  -13.90    8.50
  -1 -16  -1   11.00   12.10
  -1  16  -1  -11.30   13.50
   1  16   1    0.30   18.50
   1 -16  -1   -1.20    5.50
  -1 -16   1   -6.90    8.00
  -2 -16  -1    8.00   13.20
   2 -16   1   15.00   12.80
  -2  16   1  -15.10   12.50
  -2  16  -1   15.90   18.10
  -2 -16   1   -0.40   11.50
   2 -16  -1    0.40   16.10
   0  17   1    9.80    9.30
   1   0   2 5279.07  236.48
   1   0  -2 5355.76  233.68
   1   0   2 5563.54  238.38
  -1   0  -2 5463.25  237.98
  -1   0   2 5607.14  234.18
  -1   0   2 5306.77  233.38
   1   0  -2 5407.46  232.98
  -1   0  -2 5369.16  236.78
   2   0  -2  894.71   51.19
  -2   0  -2  841.52   52.19
   2   0   2  829.12   51.49
  -2   0   2  797.22   49.40
  -2   0   2  844.72   49.80
  -2   0  -2  884.71   53.59
   2   0   2  865.21   53.99
   2   0  -2  860.11   49.00
  -3   0   2   23.50    8.50
   3   0  -2   14.30    7.90
   3   0   2   35.60   11.10
  -3   0  -2   29.70   11.10
   3   0   2   23.20    9.50
  -3   0  -2   44.00   13.10
   3   0  -2   37.60   10.60
  -3   0   2   14.30    8.20
  -4   0   2   78.49   18.40
   4   0  -2   63.79   16.60
  -4   0  -2   82.39   19.20
   4   0  -2  171.68   26.40
   4   0   2   89.09   19.60
   4   0   2   83.89   20.60
  -4   0  -2   86.89   19.10
  -5   0   2    5.40    8.10
   5   0   2  -10.10    7.00
  -5   0  -2    0.10    5.10
  -5   0   2   -8.70    6.30
   5   0   2  -11.40    7.10
   5   0  -2    8.10    8.40
   5   0  -2    3.60   10.70
  -6   0   2   -1.60   10.30
   6   0   2   -1.90   13.90
  -6   0  -2   -9.60   11.00
   6   0  -2  -11.80    8.90
   7   0   2   28.50   14.80
   7   0  -2    4.00   13.00
   8   0  -2    2.40   12.50
   8   0   2   12.20   18.90
   1   1  -2 4085.49  181.78
   1   1  -2 4258.97  183.08
   1  -1   2 4031.80  183.78
   1  -1   2 4257.67  185.78
  -1   1   2 4123.79  180.58
  -1   1   2 4074.69  180.08
  -1  -1  -2 4234.48  185.68
  -1  -1   2 4168.78  182.78
  -1   1  -2 4123.89  185.18
  -1   1  -2 4093.89  184.38
   1  -1  -2 4039.90  179.18
   1   1   2 4204.88  185.48
   1  -1  -2 4258.07  181.18
  -2   1   2   86.39   13.50
  -2  -1  -2  103.29   16.80
   2  -1   2  117.49   15.10
  -2   1   2  107.79   13.60
   2  -1   2  130.69   16.40
   2   1  -2  112.79   14.80
  -2   1  -2   77.79   15.10
   2  -1  -2  129.79   15.20
  -2   1  -2   83.79   13.90
   2   1   2   92.09   15.10
   2  -1  -2   99.59   12.80
   2   1   2  100.39   16.50
  -2  -1   2   93.99   14.80
   3  -1   2  163.28   21.90
  -3  -1  -2  144.79   23.50
  -3   1   2  146.29   22.30
   3   1  -2  196.68   22.20
   3   1  -2  167.88   21.90
  -3   1   2  186.48   22.30
   3  -1   2  138.29   23.10
   3   1   2  150.48   22.50
  -3  -1   2  181.18   22.20
   3  -1  -2  134.59   21.80
   3  -1  -2  157.48   19.30
  -3   1  -2  127.99   20.90
  -3   1  -2  133.99   23.30
   3   1   2  226.88   26.90
   4  -1   2  157.58   25.60
  -4   1   2  176.48   28.50
   4  -1   2  107.79   25.30
   4   1  -2  185.78   28.80
   4   1  -2  134.99   23.40
   4   1   2  128.49   24.70
   4  -1  -2  180.08   23.80
  -4   1  -2  162.78   27.80
  -4   1  -2  150.98   26.00
   4   1   2  159.38   27.30
  -4  -1   2  186.88   28.40
   4  -1  -2  160.28   27.10
   5  -1   2   -6.90    8.00
   5   1  -2   11.70   10.00
   5   1  -2    3.50    8.40
  -5   1   2    6.70    8.40
  -5   1   2   11.90    9.20
   5  -1   2    5.00    6.90
  -5  -1   2   19.30    9.90
   5   1   2    8.30    9.80
   5  -1  -2   10.50    7.40
  -5   1  -2    3.80    7.10
   5  -1  -2   -2.50    7.40
  -6   1   2   -7.50    5.90
   6   1  -2   22.80   13.90
   6  -1   2    4.20   12.00
   6   1   2   13.90   14.30
   6  -1  -2    9.40   11.50
  -6   1  -2   16.60   12.20
   7   1  -2   18.40   13.60
   7  -1   2   23.90   16.50
  -7   1   2    8.80   11.50
   7   1   2    2.10   11.20
  -7   1  -2   16.90   11.60
   8  -1   2    0.50   11.70
   8   1  -2    3.10   15.80
   8   1   2   11.40   12.50
   8  -1  -2    0.00   15.30
   0   2  -2 2463.75  112.49
   0  -2   2 2408.86  112.49
   0   2  -2 2396.56  112.29
   0  -2   2 2456.95  112.39
   0  -2  -2 2745.73  111.39
   0  -2  -2 2388.46  110.79
   1  -2   2  150.48   16.00
   1  -2   2  173.68   17.10
   1   2  -2  195.38   17.20
  -1   2   2  191.08   15.30
  -1   2   2  173.28   14.20
  -1  -2  -2  172.08   17.40
   1   2  -2  189.58   16.90
   1  -2  -2  163.28   14.10
  -1  -2   2  164.68   16.20
  -1  -2   2  194.68   17.30
   1  -2  -2  177.18   14.10
  -1   2  -2  168.08   16.20
  -1   2  -2  209.98   18.00
   1   2   2  185.88   17.70
  -2   2   2  162.58   17.40
  -2  -2  -2  131.79   17.30
   2   2  -2   98.69   15.30
   2  -2   2  124.09   16.40
  -2   2   2  138.59   15.60
   2  -2   2  136.19   17.70
   2   2  -2  146.19   17.20
   2  -2  -2  133.29   15.70
  -2  -2   2  140.09   17.40
  -2   2  -2  106.29   17.00
  -2   2  -2  134.49   17.30
   2   2   2  136.49   18.20
   2  -2  -2  135.89   14.80
  -3  -2  -2    1.70    5.30
   3   2  -2    6.50    5.40
   3   2  -2    7.30    6.40
  -3   2   2    1.70    4.40
   3  -2   2    3.50    6.40
   3  -2   2   13.50    8.70
  -3   2   2    1.90    6.10
   3   2   2   -7.60    5.00
   3  -2  -2   -6.00    3.80
  -3  -2   2    3.60    6.80
  -3   2  -2   -0.40    3.90
   3   2   2   -4.20    2.10
  -3   2  -2    9.70    7.80
   3  -2  -2   -2.20    3.70
   4  -2   2   54.79   15.70
   4   2  -2   32.80   11.90
   4  -2   2   61.09   15.40
   4   2  -2   49.99   15.80
  -4   2   2   61.19   15.30
  -4  -2  -2   94.79   20.70
   4  -2  -2   51.39   13.20
   4   2   2   66.89   17.50
  -4  -2   2   79.49   19.20
  -4   2  -2   71.09   18.00
  -4   2  -2   39.40   16.80
   4   2   2   43.00   16.50
   4  -2  -2   42.90   14.00
   5   2  -2   92.89   22.00
  -5   2   2  102.89   22.70
  -5   2   2  120.39   25.00
   5  -2   2  114.39   24.80
   5  -2   2  136.39   30.20
   5   2  -2  125.69   27.60
  -5   2  -2   86.39   21.20
   5  -2  -2  138.29   29.20
   5  -2  -2  100.19   21.40
   5   2   2   89.79   24.40
  -6   2   2    0.70   10.10
   6  -2   2    0.70    7.80
   6   2  -2   16.00   11.90
   6  -2  -2   -8.30   10.60
  -6   2  -2    3.80   10.70
   6   2   2   -1.40   10.70
   7  -2   2   24.90   16.70
  -7   2   2  -19.50    9.60
   7   2  -2  -11.40   13.10
  -7   2  -2   -6.00    7.90
   7   2   2   21.20   17.70
   8  -2   2  -18.50   14.60
  -8   2   2   17.40   11.90
   8   2  -2   -8.10   17.30
   8   2  -2   18.70   15.20
   8  -2  -2    0.50   19.20
   8   2   2  -16.60   15.50
  -8   2  -2   26.60   13.90
   0   3  -2 1722.93   86.29
   0  -3  -2 1728.23   84.99
   0  -3  -2 1838.62   85.19
   0   3   2 1798.52   85.29
   0  -3  -2 1802.62   85.49
   0   3   2 1741.83   84.89
   0   3  -2 1797.12   86.69
   0  -3   2 1693.23   86.19
   0  -3   2 1778.82   86.89
  -1   3   2  214.18   18.00
   1  -3   2  220.98   23.10
   1   3  -2  224.08   21.00
  -1  -3  -2  209.88   20.40
   1  -3   2  213.28   21.00
  -1   3   2  217.48   18.40
   1   3  -2  219.18   20.20
  -1   3  -2  205.98   19.90
  -1   3  -2  232.68   23.90
  -1  -3   2  220.98   20.80
  -1  -3   2  216.18   20.60
   1  -3  -2  223.08   17.50
   1  -3  -2  206.18   17.90
   1   3   2  212.78   20.60
  -2   3   2   51.59   10.60
   2  -3   2   33.10    9.80
  -2   3   2   42.60    9.80
   2  -3   2   39.70   10.60
  -2  -3  -2   25.50    9.50
   2   3  -2   34.00   10.80
   2   3  -2   42.80   10.10
   2  -3  -2   28.90    8.90
  -2   3  -2   26.10    8.90
  -2  -3   2   26.80    9.60
  -2   3  -2   32.90   10.30
   2  -3  -2   33.80    9.60
   2   3   2   39.50   10.60
   3   3  -2    2.00    4.10
   3   3  -2    0.20    4.00
  -3   3   2   -3.00    4.20
   3   3  -2   -4.80    3.60
   3  -3   2   -2.20    4.50
   3  -3   2    1.90    5.20
  -3  -3  -2   -0.90    6.40
  -3   3   2   -0.60    4.70
   3  -3  -2    3.00    5.60
   3  -3  -2    0.50    4.30
  -3  -3   2    7.80    6.50
  -3   3  -2    4.90    6.60
  -3   3  -2   13.40    8.60
   3   3   2    1.80    5.90
   3   3   2   13.00    8.10
   4   3  -2  111.09   23.20
   4   3  -2   80.49   18.20
  -4   3   2  103.89   20.90
   4  -3   2  138.49   26.70
  -4   3   2  114.69   20.40
  -4  -3  -2  118.79   23.90
   4  -3   2  100.79   22.60
  -4  -3   2  114.59   23.90
   4  -3  -2  115.29   23.30
  -4   3  -2   87.09   20.50
   4  -3  -2   76.99   17.40
   4   3   2  122.89   23.80
  -4   3  -2  109.69   23.10
   4   3   2  101.79   23.70
   5  -3   2   16.40   14.20
   5   3  -2   -9.50    6.90
   5  -3   2   -7.60    3.70
  -5   3   2   11.10   10.00
   5   3  -2   -8.10    9.10
   5  -3  -2   -7.70    7.30
   5   3   2   -2.20    6.00
   5  -3  -2  -14.30    6.10
  -5   3  -2    4.40    6.90
  -6   3   2   36.40   15.00
   6  -3   2   -1.90    8.60
   6   3  -2    4.00    9.40
   6  -3  -2   27.40   16.40
   6   3   2   30.80   16.30
  -6   3  -2   11.30   10.40
   7  -3   2   19.80   16.20
   7   3  -2   37.90   16.20
  -7   3   2    1.80   13.10
   7   3  -2  -17.10   12.70
  -7   3  -2   31.20   17.60
   7   3   2    0.60   15.10
   7  -3  -2    7.50   12.80
   8  -3   2  -26.90   13.70
  -8   3   2   -3.30   12.20
   8   3  -2   10.70   15.80
   8   3  -2   12.40   13.80
  -8   3  -2   14.00   15.00
   8  -3  -2   -4.10   13.50
   8   3   2   16.10   14.90
   0  -4   2  343.97   28.10
   0  -4  -2  388.66   28.60
   0   4  -2  373.46   28.60
   0  -4   2  386.16   29.20
   0   4   2  349.57   27.20
   0   4  -2  373.06   28.70
   0  -4  -2  367.76   27.50
   0  -4   2  395.06   29.20
   1  -4   2    1.70    4.50
  -1   4   2   11.30    5.40
   1   4  -2   18.90    7.10
   1   4  -2   19.70    6.40
  -1   4   2    8.60    4.40
   1  -4   2    6.00    5.10
  -1  -4  -2    9.80    5.70
  -1  -4   2    8.20    5.30
   1  -4  -2   21.80    6.70
  -1   4  -2   10.40    6.20
   1   4   2   14.10    7.10
   1  -4  -2    8.80    6.40
  -1  -4   2   11.20    5.60
  -1   4  -2   11.50    5.20
   1   4   2    9.20    5.70
  -2  -4  -2  358.46   33.30
   2  -4   2  315.97   31.00
   2   4  -2  395.36   33.90
   2   4  -2  343.07   31.50
  -2   4   2  339.07   28.80
   2  -4   2  369.66   31.50
  -2   4   2  395.36   31.30
   2  -4  -2  377.56   30.80
   2   4   2  375.66   34.40
  -2   4  -2  385.16   33.20
   2  -4  -2  380.66   29.60
  -2   4  -2  332.97   30.70
  -2  -4   2  357.16   32.80
  -3   4   2   75.69   16.20
   3  -4   2   47.10   13.20
   3  -4   2   50.19   15.00
   3   4  -2   46.20   13.90
   3   4  -2   76.59   17.10
  -3   4   2   51.39   13.90
  -3  -4  -2   77.69   17.00
   3  -4  -2   64.69   14.90
   3  -4  -2   76.19   14.30
  -3  -4   2   58.49   15.30
  -3   4  -2   64.89   15.70
  -3   4  -2   55.79   14.80
   3   4   2   73.89   18.00
   4   4  -2   25.70   11.30
   4  -4   2   10.70    7.10
  -4   4   2   23.80   12.20
   4   4  -2   22.10   11.50
  -4   4   2    9.80    8.80
  -4  -4  -2   41.40   15.40
   4  -4   2   26.50   11.20
   4   4  -2   12.70    8.40
  -4   4  -2    5.10    6.50
   4  -4  -2   13.40   10.10
   4  -4  -2   27.10   10.30
  -4   4  -2   22.70   10.80
  -4  -4   2    7.60   10.40
   4   4   2    7.70    9.70
   4   4   2   24.60   12.00
  -5   4   2  129.89   26.30
   5   4  -2   85.99   22.00
  -5   4   2  121.09   25.40
   5  -4   2  107.39   26.40
   5   4  -2  121.29   30.40
   5  -4  -2  129.99   23.80
   5   4   2  148.09   31.10
   5  -4  -2  120.39   27.10
  -5   4  -2  125.99   27.30
  -6   4   2   28.40   14.50
   6  -4   2   16.20   10.90
   6   4  -2   33.10   14.80
   6   4  -2    1.00   14.20
   6   4   2    8.40   13.10
   6  -4  -2   23.40   14.90
   7  -4   2    2.50   13.60
  -7   4   2   14.20   11.40
   7   4  -2   -4.70   13.50
   7   4  -2   21.30   14.40
  -7   4  -2    7.00   16.10
   7   4   2    6.00   18.80
   7  -4  -2   19.00   15.60
   8  -4   2   -7.20    8.90
  -8   4   2  -16.60    8.30
   8   4  -2   12.80   20.20
   8   4  -2    7.50   14.20
   8   4   2  -16.40   16.80
   8  -4  -2    8.70   15.40
   8   4   2    7.10   13.40
   0   5  -2  221.68   22.70
   0  -5  -2  223.68   21.70
   0  -5  -2  196.38   20.80
   0  -5  -2  198.18   20.80
   0   5  -2  225.68   22.80
   0  -5   2  244.88   24.10
   0   5   2  195.48   21.50
   0  -5   2  193.68   21.20
   0  -5   2  196.98   21.70
   1   5  -2  226.38   24.90
   1  -5   2  213.08   23.40
  -1  -5  -2  208.28   23.40
  -1   5   2  231.98   23.10
   1  -5   2  263.87   25.10
   1   5  -2  232.98   24.40
  -1   5   2  218.38   21.50
   1  -5  -2  211.38   22.10
   1   5   2  255.67   25.80
   1  -5  -2  269.87   23.70
  -1  -5   2  231.18   25.80
  -1  -5   2  245.78   25.50
  -1   5  -2  250.07   24.50
   1   5   2  227.58   25.10
  -1   5  -2  244.88   25.30
  -1  -5   2  239.18   24.90
  -2   5   2  192.88   20.80
   2   5  -2  176.88   22.10
   2  -5   2  143.29   23.30
  -2  -5  -2  167.98   22.30
   2   5  -2  135.89   22.90
   2  -5   2  159.18   21.00
  -2   5   2  129.09   20.50
   2   5   2  202.28   25.40
   2  -5  -2  150.78   19.40
  -2   5  -2  140.79   21.90
  -2  -5   2  153.08   23.90
  -2   5  -2   92.79   18.10
   2   5   2  133.19   22.10
   2  -5  -2  130.19   19.20
   3   5  -2   32.60   11.90
  -3   5   2   30.70    9.40
  -3  -5  -2   19.50   10.50
  -3   5   2   18.80    8.70
   3  -5   2   40.60   13.80
   3  -5   2   35.60   11.70
   3   5  -2   31.30   13.20
   3   5   2    9.60    7.30
   3  -5  -2   20.90    9.20
   3  -5  -2   32.50   10.70
  -3   5  -2   39.60   13.10
   3   5   2   23.60   11.10
  -3   5  -2   26.30   10.80
  -3  -5   2   47.30   17.60
   4   5  -2    4.10    8.70
   4   5  -2   13.50    9.80
   4  -5   2   -2.40    7.90
  -4   5   2   10.60    8.80
   4  -5   2   16.40    9.60
   4   5  -2   18.10    9.20
   4  -5  -2   -3.20    6.80
  -4   5  -2   15.30    9.20
   4   5   2    0.90    5.80
  -4  -5   2   14.70    9.00
  -4   5  -2  -15.20    7.90
   4  -5  -2    0.90    6.70
  -5   5   2   92.59   22.20
   5   5  -2  115.09   26.90
   5  -5   2  110.59   28.40
   5   5  -2  104.89   24.60
  -5   5  -2   53.99   20.40
   5  -5  -2   78.49   21.80
   5   5   2   90.69   24.60
   5  -5  -2   81.49   19.80
  -6   5   2   29.10   13.10
   6   5  -2   32.10   16.20
   6  -5   2   19.30   14.40
   6   5  -2   33.40   26.80
   6   5   2   38.70   21.80
  -6   5  -2   12.70   13.60
   6  -5  -2   -3.20   11.80
  -7   5   2    2.60   13.00
   7   5  -2   -6.10   11.30
   7  -5   2  -14.80   12.60
   7   5  -2   -6.20   11.40
   7   5   2    0.30   13.60
   7  -5  -2  -19.30   11.30
   7   5   2  -16.80   10.80
  -7   5  -2   11.50   11.30
   8   5  -2  -20.50   14.60
  -8   5   2  -19.40   10.30
   8   5   2   -1.70   14.90
  -8   5  -2  -10.30   10.90
   0  -6  -2  728.53   49.40
   0   6  -2  736.73   50.49
   0  -6  -2  650.03   47.20
   0  -6   2  693.83   49.80
   0  -6  -2  723.63   48.80
   0   6   2  681.83   48.50
   0  -6   2  744.93   50.99
   0  -6   2  725.83   49.70
   0   6  -2  673.23   49.50
  -1  -6  -2   60.39   14.30
  -1   6   2   59.79   13.60
   1   6  -2   64.79   16.30
  -1   6   2   66.19   13.60
   1   6  -2   50.89   13.40
   1  -6   2   81.29   15.70
   1  -6   2   43.90   12.40
   1   6   2   63.99   14.70
  -1   6  -2   73.79   15.80
   1  -6  -2   57.09   13.60
  -1  -6   2   65.69   16.00
  -1   6  -2   40.30   11.70
   1   6   2   47.70   12.50
  -1  -6   2   45.00   12.10
  -1  -6   2   57.79   14.80
   1  -6  -2   36.20   11.10
  -2  -6  -2    9.90    8.40
   2   6  -2    6.10    6.40
   2  -6   2    6.30    6.20
  -2   6   2    6.90    6.30
   2  -6   2    4.70    6.50
  -2   6   2    3.60    5.50
   2   6  -2    8.90    6.80
  -2  -6   2    9.00    6.70
  -2   6  -2   21.50    8.90
  -2   6  -2    7.30    5.50
   2  -6  -2   -0.50    6.60
   2   6   2    9.70    9.30
   2   6   2    9.00    8.70
   2  -6  -2    9.20    6.80
  -3  -6  -2    2.20    8.70
   3  -6   2   -0.90    5.60
  -3   6   2   -2.50    3.80
   3  -6   2   -0.80    5.70
  -3   6   2   -1.20    5.10
   3   6  -2   -4.40    4.60
   3   6  -2   -2.70    5.20
   3  -6  -2  -10.50    4.60
  -3  -6   2   -1.80    7.80
   3   6   2   -9.30    5.30
  -3   6  -2   -5.40    4.80
   3  -6  -2    0.40    5.50
   3   6   2    2.50    7.40
   4  -6   2   11.80    9.60
   4   6  -2  -10.40    6.20
  -4   6   2   -8.50    4.90
  -4   6   2   -6.90    6.50
   4  -6   2    8.90    8.70
   4   6  -2   -3.60    5.10
  -4   6  -2  -13.70    5.60
   4   6   2   -2.40    5.70
   4   6   2    6.50    6.30
   4  -6  -2    0.70    8.50
  -4   6  -2    6.80    8.20
   4  -6  -2    6.20    9.60
   5  -6   2   16.80   10.00
   5   6  -2   22.60   16.10
   5   6  -2   20.10   15.70
  -5   6   2   17.90   14.20
   5   6   2   14.30   10.60
   5  -6  -2   26.90   11.80
  -5   6  -2   27.40   13.90
   5   6   2   14.10   12.40
   5  -6  -2   14.00   12.70
   6   6  -2   -7.00    8.10
  -6   6   2   10.30   10.80
   6  -6   2   -5.90   11.10
   6   6  -2    0.70   10.30
   6  -6  -2    1.00   10.00
  -6   6  -2   12.60   12.20
   6   6   2    7.30   16.60
   6   6   2   18.10   14.40
   7  -6   2   -3.70   11.30
   7   6  -2   21.80   19.00
   7   6  -2   -2.10   13.50
  -7   6  -2  -28.30   11.60
   7  -6  -2  -28.00   11.20
   7   6   2    9.00   14.50
   7   6   2   -1.20   11.30
   0  -7  -2  133.49   21.40
   0   7   2  116.79   20.60
   0   7  -2  121.99   22.80
   0  -7   2  120.89   21.50
   0  -7  -2  119.69   20.50
   0  -7   2   86.99   18.30
   0  -7   2  125.99   21.40
   0   7  -2  102.29   19.30
   0  -7  -2   96.79   18.40
  -1  -7  -2   57.89   15.50
  -1  -7  -2   47.00   12.70
  -1  -7  -2   61.59   15.30
  -1   7   2   44.40   11.70
   1   7  -2   51.99   15.00
  -1   7   2   47.20   13.10
   1  -7   2   51.09   13.90
   1  -7   2   61.19   14.90
  -1  -7   2   51.29   14.50
  -1  -7   2   60.99   18.40
   1  -7  -2   53.69   14.00
  -1   7  -2   56.39   14.80
   1   7   2   51.89   14.00
  -1  -7   2   53.89   15.00
   1  -7  -2   57.89   13.80
  -1   7  -2   38.20   12.20
   1   7   2   52.69   14.10
   2  -7   2   14.50   10.50
  -2   7   2   10.30    8.30
   2  -7   2    7.30    6.90
  -2  -7  -2    8.20    9.20
  -2   7   2   14.30    8.70
   2   7  -2    6.40    5.10
   2   7  -2   -3.10    5.60
  -2   7  -2   19.50    9.90
   2  -7  -2    6.10    5.80
  -2  -7   2    7.30    7.70
   2   7   2    3.00    7.10
   2   7   2    9.20    7.90
  -2   7  -2    4.90    7.20
  -2  -7   2    5.70    4.50
   2  -7  -2    8.70    9.10
   3  -7   2    1.80    9.30
   3   7  -2   12.00   10.70
   3  -7   2   14.10   10.20
   3   7  -2    8.70    7.40
  -3   7   2    8.00    5.20
  -3   7   2    3.50    6.90
   3   7   2   22.00   10.40
   3   7   2    5.30    7.80
  -3   7  -2   10.80    9.00
  -3  -7   2   -8.10    6.00
   3  -7  -2   -6.20    5.00
   3  -7  -2   -2.10    4.10
  -3   7  -2    0.40    5.40
  -4   7   2   14.30   11.80
   4   7  -2   22.40   11.40
   4  -7   2   15.00   12.20
  -4   7   2   42.20   12.90
   4   7  -2   23.50   14.20
   4  -7   2   30.80   14.40
   4   7   2   21.10   11.00
   4   7   2   26.00   14.10
  -4   7  -2   23.50   13.10
   4  -7  -2   34.00   14.20
   4  -7  -2   28.50   13.40
   5   7  -2   12.70   11.20
   5  -7   2   29.90   15.60
  -5   7   2   -8.00   11.70
   5   7  -2   19.50   13.80
   5  -7  -2  -10.70    8.50
   5   7   2    8.80   10.60
   5   7   2   17.30   14.50
   5  -7  -2    4.40   13.00
  -5   7  -2   19.20   12.70
   6   7  -2    5.00   12.40
  -6   7   2   15.30   11.80
   6  -7   2   18.10   13.60
   6   7  -2   17.90   12.20
  -6   7  -2   38.80   20.30
   6   7   2   -7.90    8.30
   6   7   2    9.50   13.90
   6  -7  -2   19.00   13.10
   7   7  -2  -16.30   12.10
  -7   7   2   -5.50   11.40
   7  -7   2  -24.40   11.20
   7   7  -2  -12.90   15.30
  -7   7  -2   -2.60   10.60
   7   7   2  -18.70   10.80
   7   7   2    1.10    6.40
   7  -7  -2  -18.50   14.30
   0   8   2   -4.60    4.30
   0   8  -2    3.40    4.30
   0  -8  -2    0.30    4.30
   0  -8  -2   -5.40    6.00
   0  -8   2   -0.30    5.10
   0  -8  -2    3.90    7.20
   0  -8   2    6.50    6.90
  -1  -8  -2   12.10    8.80
  -1   8   2    8.40    8.20
  -1   8   2    7.00    7.70
   1   8  -2   14.30    7.90
  -1  -8  -2    7.90    8.10
  -1  -8  -2    6.60    8.50
   1  -8   2   22.80    9.40
  -1  -8   2   12.70    9.50
   1  -8  -2    2.90    5.70
   1   8   2    7.20    8.70
   1  -8  -2   13.60    9.10
  -1   8  -2   11.70    8.00
  -1   8  -2    5.30    5.90
   1  -8  -2    8.80    6.70
   1   8   2   10.40    8.20
  -1  -8   2    8.80    7.60
  -1  -8   2    2.20    5.00
  -2   8   2    1.90    9.30
  -2   8   2    4.70    7.50
   2  -8   2    7.90    7.80
  -2  -8  -2    5.50    7.60
   2  -8   2   -2.40    5.40
   2   8  -2    7.50    7.20
   2   8  -2    5.00    6.60
   2   8   2   10.20    8.30
  -2  -8   2   -0.60    5.20
   2  -8  -2    7.00    6.30
   2  -8  -2    9.40    7.00
  -2   8  -2    9.00    7.50
  -2   8  -2    3.60    7.70
  -2  -8   2    0.10    5.50
  -2  -8   2   12.90    9.50
   2   8   2    8.90    7.10
   3  -8   2   -6.70    7.80
   3   8  -2    1.30    7.20
   3   8  -2   -2.30    4.20
  -3   8   2    3.50    6.10
  -3   8   2    9.50    6.10
   3  -8   2    7.90    7.00
  -3   8  -2   -5.20    9.70
   3   8   2   -2.40    4.70
   3   8   2   -5.70    5.20
   3  -8  -2   -0.30    6.50
   3  -8  -2   -0.20    7.90
  -3   8  -2  -11.60    5.70
   4   8  -2   -1.90    5.20
  -4   8   2    1.90    7.10
   4   8  -2    7.90   12.30
   4  -8   2   -9.70    6.90
   4   8   2  -11.30    9.80
   4  -8  -2  -10.90    7.50
  -4   8  -2   -6.90    8.60
   4   8   2   13.20   10.90
   4  -8  -2   -9.80    7.30
  -5   8   2    3.70   13.50
   5   8  -2   15.20   13.90
   5   8  -2   24.40   13.60
   5  -8   2    2.10   12.60
   5   8   2    4.90   12.10
   5   8   2   -6.10   12.40
   5  -8  -2    7.60   12.60
   6  -8   2   13.10   13.60
  -6   8   2    1.80   14.50
   6   8  -2   -0.40   10.70
   6   8  -2  -10.20   13.70
   6   8   2    0.00   11.10
   6  -8  -2  -13.60   11.80
  -6   8  -2   35.90   16.70
   6   8   2   44.70   21.10
  -7   8   2   -8.20   11.30
   7   8  -2  -12.90    7.10
   7  -8   2  -29.90   11.20
   7   8  -2    4.20   14.90
   7  -8  -2   -7.00   15.50
  -7   8  -2  -13.90   11.80
   7   8   2  -16.40   12.50
   0  -9   2  -11.10    3.90
   0  -9   2   15.00   10.20
   0   9  -2   22.90    9.60
   0  -9  -2  -13.10    5.10
   0  -9  -2   11.60    8.80
   0  -9  -2   12.60    8.70
   0  -9   2    1.80    8.80
   0   9   2   -2.20    6.30
   1  -9   2   14.10    7.50
  -1  -9  -2   21.80   13.30
  -1  -9  -2   21.10   11.60
  -1  -9  -2   27.90   11.00
   1  -9   2   22.20   10.40
  -1   9   2   15.30   10.00
   1   9  -2   20.70   10.30
  -1   9   2   17.30   10.40
   1   9   2   18.10    9.70
  -1  -9   2   30.80   10.80
  -1   9  -2   17.10   10.20
   1  -9  -2   28.40   10.40
  -1  -9   2   34.90   11.40
   1  -9  -2   11.30   10.20
  -1  -9   2   17.70   10.30
  -1   9  -2   14.50   11.70
   1   9   2   33.20   12.50
   2   9  -2   -3.80    6.10
   2  -9   2    3.80    7.80
   2   9  -2    4.70    5.10
  -2   9   2   -3.80    7.20
   2  -9   2    0.60    8.00
  -2   9   2    8.90    7.00
  -2   9  -2    1.20    4.10
  -2  -9   2    1.50    5.60
   2  -9  -2   -3.50    7.20
   2   9   2   -4.90    7.90
   2   9   2    1.70    7.80
  -2   9  -2   -3.80    9.00
   2  -9  -2   -3.40    8.20
   3   9  -2    0.80    8.50
  -3   9   2    5.20    9.30
  -3   9   2   -1.80    9.30
   3   9  -2    3.80    7.00
   3  -9   2   -0.50    9.80
   3  -9  -2   -1.00    7.00
  -3   9  -2    2.20    6.60
   3  -9  -2   11.80   10.20
   3   9   2  -12.80    8.10
   3   9   2    7.20    8.30
   4   9  -2    4.50    7.30
   4   9  -2    4.00    6.20
   4  -9   2   14.80   10.70
  -4   9   2    4.00   10.10
   4   9   2    5.90   12.10
  -4   9  -2  -13.40    6.20
   4   9   2   11.60    9.90
   4  -9  -2    1.90   10.50
   4  -9  -2   -9.40    8.70
  -5   9   2   32.50   19.30
   5   9  -2   29.30   18.10
   5  -9   2   30.90   16.80
   5   9  -2   35.00   18.50
   5  -9  -2   32.50   18.30
   5   9   2   27.80   15.60
   5   9   2   23.40   16.90
  -5   9  -2   23.50   14.10
  -6   9   2   -9.00    9.30
   6   9  -2  -18.80   10.40
   6  -9   2   18.90   15.20
   6   9  -2   32.00   14.90
   6  -9  -2    4.50   12.10
   6   9   2   17.30   12.80
   6   9   2   11.60   16.10
  -6   9  -2   15.90   12.60
   7   9  -2  -11.10   11.60
   7  -9   2  -10.30   13.80
  -7   9   2    8.10   14.50
   7   9   2   -3.80   15.10
   7   9   2   -2.50   13.50
   7  -9  -2  -20.50   15.80
   0  10  -2   16.20   10.60
   0 -10  -2   -8.20    9.00
   0  10   2    9.70    9.40
   0 -10   2   18.30   11.40
   0 -10  -2   12.40   11.30
  -1  10   2   24.40   15.70
   1 -10   2   15.30    8.60
  -1  10   2    1.20    9.40
   1  10  -2    2.00    7.40
  -1 -10  -2   -8.00    9.30
   1 -10  -2   13.90    9.90
   1 -10  -2    8.60    9.90
   1  10   2   -1.40    7.00
   1 -10  -2   22.70   14.00
  -1 -10   2   15.00   10.50
  -1  10  -2    2.40    4.10
   2  10  -2   13.50    7.30
  -2  10   2   26.90   14.60
  -2 -10  -2   12.00   11.00
   2 -10   2   14.50    9.90
   2  10  -2   16.90   13.00
  -2 -10   2   21.90   12.90
   2  10   2   40.40   15.00
   2 -10  -2    3.10    7.80
  -2  10  -2   27.90   11.50
   2  10   2   19.80   12.20
   2 -10  -2   15.20   12.00
   3  10  -2   -1.30    9.90
   3 -10   2    0.20    8.50
  -3  10   2   -5.70    7.60
   3  10  -2   -8.70    8.20
  -3  10  -2   11.50    8.90
   3  10   2   -0.50    5.90
   3  10   2   11.00   10.90
   3 -10  -2    2.80    9.90
  -3 -10   2   11.50   11.30
   3 -10  -2   -2.50    7.50
   4 -10   2   -8.60    7.80
  -4  10   2   10.60    8.60
   4  10  -2   -1.70   12.00
   4  10  -2    7.20    9.80
   4  10   2   28.60   13.40
   4 -10  -2    9.90    9.10
   4  10   2   16.70   15.90
   5 -10   2   22.30   17.00
   5  10  -2   14.10   13.90
   5  10  -2   -4.30   13.40
   5 -10  -2   -5.70   10.30
   5  10   2   28.20   17.20
   5  10   2   -2.80   12.70
  -5  10  -2   10.10   11.40
   6  10  -2    1.20   13.30
   6  10  -2  -24.80   11.70
  -6  10   2   -8.30   11.30
   6 -10   2   12.00   13.80
  -6  10  -2   21.00   14.80
   6  10   2   -3.00    9.60
   6 -10  -2    9.90   15.40
   6  10   2   18.60   12.40
   0  11   2   71.59   20.40
   0  11  -2   57.59   18.80
   0 -11   2   51.39   17.00
   0 -11  -2   62.89   19.20
   1 -11   2  147.59   30.40
  -1  11   2  128.99   27.10
  -1 -11  -2  123.39   27.70
   1  11  -2  101.39   22.70
  -1 -11   2  103.29   25.90
   1 -11  -2   83.89   21.70
  -1  11  -2  119.49   26.00
   1  11   2   83.99   21.50
  -2  11   2   19.20    9.30
  -2 -11  -2   19.30   12.80
   2  11  -2   13.90    9.60
   2 -11   2    0.10    8.00
  -2  11  -2   19.90   10.80
   2 -11  -2   10.70   11.40
   2  11   2    8.10   10.10
  -2 -11   2    7.40    9.60
   2  11   2   22.80   13.40
   3  11  -2   19.50   15.40
  -3 -11  -2   13.40   11.90
  -3  11   2   17.70   11.80
  -3 -11   2    3.80   12.70
   3  11   2   21.90   14.30
   3  11   2    4.10   11.10
   3 -11  -2   18.30   14.60
  -3  11  -2   13.20   12.90
   4  11  -2   -3.30   13.80
  -4  11   2  -14.20   10.70
   4  11  -2   -7.60    9.20
   4  11   2   16.50   13.90
   4  11   2    9.40    7.00
  -4  11  -2  -12.20    9.40
   4 -11  -2   18.60   12.60
  -5  11   2  -22.20   10.70
   5  11  -2    3.60   11.20
   5  11  -2   -5.20   11.80
   5 -11   2    1.30   11.00
   5 -11  -2   -4.70   13.60
   5  11   2    3.60   11.30
   5  11   2   13.90   13.70
  -5  11  -2  -11.10   10.80
   6  11  -2  -17.50   11.30
  -6  11   2   13.40   17.00
   6  11  -2    9.60    9.60
  -6  11  -2   -4.60    9.00
   6 -11  -2   23.60   15.50
   6  11   2   -5.40    8.30
   0  12  -2   23.00   13.30
   0  12   2   30.80   15.90
   0 -12   2   26.40   15.10
   0 -12  -2   29.40   14.10
   1 -12   2   32.00   15.70
   1  12  -2   23.80    8.10
  -1  12   2   20.90   11.90
  -1 -12  -2   30.10   13.70
  -1  12  -2   13.90   14.80
  -1 -12   2   22.70   12.80
   1  12   2   12.20   10.90
   1 -12  -2   24.30   16.70
   2  12  -2   -7.00    8.50
  -2  12   2    2.50   10.40
   2 -12   2    1.00   10.40
   2  12   2   -3.90   10.50
  -2 -12   2   -1.90   11.10
   2 -12  -2  -14.60    9.90
   3  12  -2   18.10   11.80
  -3  12   2   30.60   17.90
   3  12  -2    9.80   11.30
  -3 -12  -2   -0.20   15.60
   3 -12  -2    9.20   10.40
   3  12   2   19.30   12.40
  -3 -12   2   20.30   12.00
   3  12   2   -8.80    7.30
  -3  12  -2   21.60   14.20
   4  12  -2   15.40   11.60
  -4  12   2    1.50    9.10
   4 -12   2   -8.20    6.90
   4  12  -2    5.50    8.60
   4  12   2    6.20    9.80
   4 -12  -2    0.40   11.60
  -4 -12   2    0.50    8.40
  -4  12  -2    5.20   10.90
   4  12   2   -3.30   13.30
   5 -12   2   21.90   16.20
  -5  12   2    3.40   14.50
   5  12  -2  -15.60   13.50
   5  12  -2   -1.60   11.20
   5  12   2   37.20   18.60
   5  12   2   -1.20    8.40
   5 -12  -2    5.60   15.40
  -5  12  -2   -3.70   14.60
   0  13  -2   -6.30   13.40
   0 -13  -2   14.70   11.10
   0  13   2    1.70    8.90
   0 -13   2   19.30   16.00
  -1  13   2   11.10   11.80
  -1 -13  -2   20.00   13.30
   1  13  -2   -2.00   12.60
   1 -13   2   10.60   13.60
  -1  13  -2   -0.50   10.20
  -1 -13   2   -3.80   10.80
   1 -13  -2   21.90    9.50
   1  13   2    3.30   10.60
  -2  13   2  -22.00    9.70
  -2 -13  -2   15.80   13.80
   2 -13   2   19.80   15.30
   2  13  -2   -8.50   10.50
  -2 -13   2  -11.30    4.20
  -2  13  -2    3.80    9.20
   2  13   2    5.70   11.60
   2 -13  -2   14.10    9.40
  -3  13   2   -6.20   11.00
  -3 -13  -2    5.30   10.10
   3  13  -2   -6.60    9.20
   3 -13   2  -10.90   10.90
   3  13   2   10.60   13.50
  -3  13  -2    8.00   10.60
   3 -13  -2   29.50   16.90
  -3 -13   2   -6.20    7.60
   3  13   2   -3.20   10.60
   4  13  -2    6.80   12.30
   4  13  -2  -10.50   13.80
   4 -13   2   21.70   17.80
  -4 -13  -2   23.90   14.70
  -4  13   2    7.50    8.40
   4 -13  -2  -13.30   10.60
  -4 -13   2  -19.00    9.70
   4  13   2   10.20   10.60
  -4  13  -2  -17.00   10.20
   4  13   2    2.60   13.50
   5  13  -2  -15.60   13.60
  -5  13   2   -6.60   16.00
   5 -13   2   24.40   18.80
   5 -13  -2  -11.00   13.90
  -5  13  -2  -19.70   10.90
   5  13   2   -0.70   13.60
   0  14   2   -3.10   11.30
   0  14  -2   -7.60   11.00
   0 -14   2    1.60   11.30
   0 -14  -2  -16.50    8.10
   1 -14   2    8.10   14.90
  -1 -14  -2  -17.30   10.90
  -1  14   2   -5.70   11.30
   1  14  -2  -18.10    7.00
  -1 -14   2  -24.20    8.90
   1  14   2   12.80   13.70
   1 -14  -2  -18.80   11.00
  -1  14  -2    1.90   11.20
  -2  14   2  -14.20    8.30
   2  14  -2    9.10   11.20
  -2 -14  -2   -6.00    7.40
   2 -14   2    5.10   13.50
   2 -14  -2    5.00   12.60
  -2 -14   2   -5.60   10.40
  -2  14  -2    3.30   11.70
   2  14   2   -6.90   10.90
   3 -14   2   -2.90   14.10
  -3 -14  -2    5.10   11.30
  -3  14   2    5.00    9.60
   3  14  -2   -2.80   12.50
   3 -14  -2   -5.10   12.40
   3  14   2   35.60   13.50
  -3 -14   2   -7.20   11.00
  -3  14  -2   -5.40   11.30
   4 -14   2    1.80   15.00
  -4 -14  -2  -11.70    6.70
   4  14  -2  -23.70   13.60
  -4  14   2   34.10   14.90
  -4 -14   2  -12.40    7.70
   4  14   2   -4.90   16.60
   4  14   2    3.20   10.60
   4 -14  -2    9.90   20.40
  -4  14  -2   20.40   11.60
   0  15  -2   -5.20   14.60
   0 -15  -2  -12.90    6.90
   0 -15   2  -24.20   10.60
   0  15   2  -26.20   10.80
  -1 -15  -2  -15.40   12.60
  -1  15   2  -11.10    9.60
   1 -15   2   20.40   13.10
   1  15  -2   -4.20    9.30
  -1  15  -2   -7.20   13.80
   1 -15  -2   -7.50   10.10
  -1 -15   2    0.70    9.10
  -2  15   2  -22.90   12.30
  -2 -15  -2    1.10   12.30
   2 -15   2  -18.10   11.60
   2 -15  -2    6.70   11.80
  -2  15  -2   11.20   11.50
  -2 -15   2    0.60   12.30
   2  15   2    7.20   15.10
  -3 -15  -2   -0.30   12.20
   3 -15   2    5.90   12.60
  -3  15   2   20.10   15.30
   3  15  -2   16.20   15.20
   3  15   2  -13.70    9.50
  -3  15  -2    8.30   11.80
  -3 -15   2   21.90   14.70
   3 -15  -2   12.90   17.60
   0  16   2   18.90   19.60
   0 -16  -2    0.70   13.00
   0 -16   2   -4.70   10.30
   0  16  -2  -24.30   13.50
   1 -16   2   -0.70   12.20
   1  16  -2   -2.90   10.80
  -1  16   2   17.80   15.40
  -1  16  -2    0.80   14.10
   1  16   2  -19.90   12.70
   1 -16  -2   -2.40    9.80
  -1 -16   2    3.70   10.70
  -2 -16  -2   24.30   18.30
   2 -16   2   -2.90   10.10
  -2  16   2   11.30   16.80
   2 -16  -2  -28.30   10.60
  -2 -16   2  -39.80   29.00
   1   0  -3  754.42   38.10
   1   0  -3  845.12   37.30
  -1   0   3  767.92   38.00
  -1   0  -3  724.23   42.70
  -1   0   3  735.53   38.20
   1   0   3  711.43   41.60
  -1   0  -3  801.62   42.70
   1   0  -3  761.12   37.00
   1   0   3  793.62   43.70
  -2   0   3  685.03   41.80
   2   0  -3  732.33   41.10
   2   0  -3  648.74   41.20
  -2   0  -3  657.33   44.70
  -2   0   3  679.43   41.60
   2   0   3  676.33   44.70
   2   0   3  631.64   45.30
  -2   0  -3  680.93   45.80
  -3   0  -3   34.40   11.20
  -3   0   3   30.20    9.60
   3   0  -3   31.20    9.20
   3   0   3   32.70   11.40
  -3   0  -3   44.70   12.40
   3   0   3   43.20   11.10
  -3   0   3   44.00   12.70
   3   0  -3   29.80    9.40
  -4   0  -3  203.58   36.40
   4   0   3  215.98   35.30
   4   0  -3  251.97   30.50
  -4   0  -3  272.07   33.10
   4   0   3  296.67   35.00
  -4   0   3  228.18   29.60
   4   0  -3  267.57   29.20
  -4   0   3  226.78   28.90
  -5   0   3   32.30   12.80
  -5   0   3   23.40   10.90
   5   0  -3   13.00   11.30
   5   0   3    8.60   10.50
  -5   0  -3   -0.80    8.30
   5   0  -3   21.50   11.60
  -6   0   3   36.70   15.10
   6   0   3   13.60   16.20
  -6   0  -3   27.80   13.60
   6   0  -3   29.40   17.20
   7   0   3   15.20   14.00
   8   0  -3   -1.30   12.60
   8   0   3   -6.20   11.00
   0   1  -3  188.58   12.60
   0  -1  -3  149.59   10.90
   0  -1   3  196.58   12.90
   0   1   3  182.38   11.10
   0  -1   3  194.08   12.70
  -1  -1  -3 4677.53  201.98
  -1   1   3 4297.57  193.78
   1   1  -3 4538.05  197.78
   1  -1   3 4280.87  199.68
  -1   1   3 4468.65  194.48
   1  -1   3 4544.05  201.68
   1   1  -3 4578.94  199.48
   1  -1  -3 4509.95  192.68
  -1   1  -3 4667.03  201.78
  -1   1  -3 4548.65  200.58
   1   1   3 4618.84  201.68
  -1  -1   3 4551.84  197.08
  -1  -1   3 4344.97  197.38
   1  -1  -3 4548.25  194.88
   2  -1   3   12.40    5.90
  -2   1   3    6.50    4.80
   2  -1   3   12.70    7.60
   2   1  -3    8.20    5.20
  -2  -1  -3   13.40    6.90
  -2   1   3    5.20    4.20
   2   1  -3   14.00    5.50
   2  -1  -3    4.40    3.90
   2   1   3    9.90    5.50
  -2   1  -3   13.60    7.60
  -2   1  -3   11.50    5.40
   2  -1  -3   15.90    5.90
   2   1   3    2.50    4.60
  -3  -1  -3   59.79   15.10
  -3   1   3   27.30   10.10
   3  -1   3   30.40   10.90
   3   1  -3   34.80   10.60
  -3   1   3   29.70    9.50
   3  -1   3   42.70   13.60
   3   1  -3   37.90   11.60
  -3  -1   3   31.90   10.30
  -3   1  -3   42.30   12.90
  -3   1  -3   23.40   11.70
   3  -1  -3   35.50    9.00
   3   1   3   33.10   11.30
   3  -1  -3   43.80   11.50
   3   1   3   30.10   10.40
   4   1  -3  144.59   25.90
   4   1  -3  174.18   25.60
  -4  -1  -3  172.68   29.00
  -4   1   3  197.68   25.70
   4  -1   3  151.98   29.90
   4  -1   3  181.08   30.00
  -4   1   3  140.19   23.30
   4  -1  -3  161.88   26.80
  -4  -1   3  167.28   27.10
  -4   1  -3  138.49   25.10
   4   1   3  176.88   32.00
   4  -1  -3  177.98   23.70
   4   1   3  129.09   26.20
   5  -1   3    3.30    8.70
   5   1  -3   12.80    9.90
  -5   1   3   16.70   11.20
  -5   1   3   31.90   12.40
   5   1  -3   11.40   10.70
   5   1   3   16.10    8.00
   5  -1  -3   -1.30    7.40
  -5   1  -3   19.10   11.20
  -5  -1   3    2.70    8.30
   6   1  -3   -0.10   10.00
   6  -1   3   -2.70    7.10
  -6   1   3    2.70    7.10
  -6   1  -3    5.00   10.20
   6  -1  -3   29.60   13.70
   6   1   3   18.70   12.60
   7   1  -3   21.30   15.00
   7  -1   3   18.90   12.10
  -7   1   3   -2.70    8.70
   7   1   3    7.60   15.70
  -7   1  -3   -1.40    9.10
   7  -1  -3    5.40   11.60
   8  -1   3   24.00   16.50
   8   1   3   12.90   17.20
   8  -1  -3  -11.60   16.40
   0  -2  -3  131.49   11.20
   0   2   3  133.99   11.50
   0   2  -3  155.88   13.40
   0   2   3  127.49   12.70
   0  -2   3  134.99   12.60
   0  -2   3  140.39   12.80
   0   2  -3  130.49   12.30
  -1   2   3 2031.70   92.79
   1  -2   3 1965.60   98.79
  -1  -2  -3 2056.39   99.39
   1   2  -3 2084.29   96.69
   1  -2   3 1960.10   97.79
   1   2  -3 2127.89   97.89
  -1   2   3 2045.50   96.29
  -1  -2   3 2083.89   97.29
  -1  -2   3 2035.10   97.69
  -1   2  -3 2067.59   98.89
  -1   2  -3 1987.40   98.69
   1   2   3 2043.60   99.29
   1  -2  -3 2047.60   91.79
   2  -2   3  172.18   21.20
   2   2  -3  176.78   18.50
  -2   2   3  197.08   18.70
   2   2  -3  180.28   19.10
  -2   2   3  157.68   16.70
   2  -2   3  179.58   19.60
  -2  -2  -3  162.98   19.90
   2  -2  -3  170.48   18.00
  -2   2  -3  177.48   20.50
   2  -2  -3  177.68   16.50
   2   2   3  185.48   21.80
  -2   2  -3  193.68   20.90
  -2  -2   3  172.28   18.90
   3   2  -3   41.50   11.30
   3  -2   3   32.50   10.00
  -3   2   3   45.10   11.00
   3   2  -3   36.80   11.00
  -3   2   3   27.60    9.90
   3  -2   3   32.50   10.80
  -3  -2  -3   42.30   13.70
   3  -2  -3   39.80   11.80
  -3   2  -3   32.90   12.00
   3   2   3   28.10   11.80
  -3  -2   3   25.00   10.10
   3  -2  -3   32.50    9.20
  -3   2  -3   25.90   11.10
   3   2   3   38.60   12.30
  -4   2   3  110.69   21.60
  -4  -2  -3  112.19   24.10
   4  -2   3  112.69   23.50
   4   2  -3   82.29   18.60
  -4   2   3  140.49   24.00
   4  -2  -3  101.79   21.40
  -4   2  -3  102.79   21.70
   4   2   3  104.29   23.60
   4   2   3  150.68   24.60
  -4  -2   3  126.99   24.60
  -4   2  -3  109.69   23.50
   4  -2  -3  110.39   19.90
   5   2  -3   33.60   15.80
  -5   2   3   66.69   18.00
  -5   2   3   45.10   15.90
   5   2  -3   19.50   12.20
   5  -2   3   38.70   17.70
  -5  -2   3   22.30   14.20
   5  -2  -3   39.80   15.20
   5  -2  -3   29.70   14.10
  -5   2  -3    6.40   10.20
   5   2   3   42.30   14.80
  -6   2   3    9.30   12.60
   6  -2   3   15.90   13.50
   6   2  -3   12.40   12.20
  -6   2  -3   22.60   15.20
   6   2   3   24.90   16.80
   6  -2  -3   20.60   14.50
  -7   2   3    9.90   13.40
   7   2  -3   16.70   12.70
   7  -2   3  -13.70   10.50
  -7   2  -3   -5.10   12.20
   7  -2  -3    4.70   16.20
   7   2   3   24.60   19.50
   8   2  -3   -4.20   19.50
   8  -2   3   -5.20   14.10
  -8   2   3  -26.40   10.60
   8   2  -3   33.50   20.10
   8   2   3   -8.90    9.50
  -8   2  -3  -11.40   11.50
   8  -2  -3   -7.40   15.20
   0   3  -3  678.23   41.60
   0   3  -3  683.53   41.40
   0   3   3  705.93   39.80
   0   3   3  690.73   39.60
   0  -3   3  697.03   41.30
   0  -3  -3  726.53   39.70
   0  -3  -3  689.43   39.60
   0  -3  -3  697.63   40.20
   0  -3   3  768.92   42.80
  -1   3   3  226.58   17.40
   1  -3   3  216.48   20.50
  -1  -3  -3  204.38   20.30
  -1   3   3  204.28   17.50
   1   3  -3  224.98   20.30
   1   3  -3  223.58   20.80
   1  -3   3  217.08   21.50
   1   3   3  219.58   20.70
   1  -3  -3  217.78   16.90
  -1   3  -3  204.58   20.20
  -1  -3   3  201.48   19.30
  -1  -3   3  209.78   19.80
  -1   3  -3  192.38   20.20
   1  -3  -3  204.28   17.10
   2   3  -3   14.80    7.40
  -2   3   3   17.20    6.10
  -2  -3  -3    5.90    4.60
   2   3  -3   18.80    7.60
   2  -3   3   27.70    8.70
   2  -3   3    8.60    5.40
  -2   3   3   33.80   10.40
   2   3   3   25.90    9.30
  -2   3  -3   10.10    6.30
  -2   3  -3   23.70    8.50
  -2  -3   3   13.50    6.70
   2  -3  -3   25.30    8.10
   2  -3  -3   23.70    6.90
   3   3  -3   11.60    7.10
  -3  -3  -3   18.80    9.30
   3   3  -3    8.80    5.80
   3  -3   3   25.30   10.50
   3  -3   3   30.30   10.60
  -3   3   3   29.20    9.70
   3   3  -3   10.80    6.40
  -3   3   3   18.80    8.60
  -3   3  -3   16.80    8.70
   3  -3  -3   16.90    8.60
   3  -3  -3   25.00    8.70
   3   3   3   16.60    9.00
  -3   3  -3   22.80    9.60
  -3  -3   3   24.70   10.20
   3   3   3   11.60    7.00
   4  -3   3   46.00   13.80
   4   3  -3   33.50   13.20
  -4  -3  -3   26.80   12.70
  -4   3   3   32.50   12.50
   4   3  -3   22.20   10.90
   4  -3   3   53.49   15.40
   4   3  -3   29.80    9.80
  -4   3   3   41.80   15.50
  -4   3  -3   63.59   16.90
   4   3   3   24.20   10.70
   4  -3  -3   45.00   13.90
  -4  -3   3   38.50   14.50
   4   3   3   41.30   15.20
   4  -3  -3   28.90    9.70
  -4   3  -3   20.60   12.90
   5   3  -3  -19.90    9.20
   5   3  -3   -1.50    7.70
  -5   3   3    2.90    6.40
   5   3  -3    3.70    6.00
  -5   3   3   16.50   12.70
   5  -3   3   -6.10    6.90
   5  -3  -3    0.70    6.90
   5   3   3    4.60    6.40
  -5   3  -3    9.40   10.90
   6   3  -3    9.10   11.40
   6   3  -3   11.90   11.80
   6  -3   3  -18.70   10.80
  -6   3   3   -2.60    9.60
  -6   3  -3   19.30   10.50
   6   3   3    2.10   12.10
   6  -3  -3   27.10   10.90
   7  -3   3    0.80   12.80
  -7   3   3   -4.60    9.90
   7   3  -3    1.20   10.40
   7  -3  -3    0.50   12.40
   7   3   3    9.30   16.10
  -7   3  -3   15.70   15.30
   8   3  -3   10.60   14.20
   8  -3   3   12.20   18.40
   8   3  -3  -12.10   15.40
  -8   3   3   -1.10   17.10
   8  -3  -3  -31.60   12.60
   8   3   3  -24.70   11.90
  -8   3  -3   10.90   13.90
   0   4  -3   51.29   10.90
   0   4   3   41.50    9.10
   0  -4  -3   34.40    8.40
   0   4   3   42.60    9.20
   0  -4   3   41.70   10.60
   0  -4   3   50.09   10.50
   0  -4  -3   33.30    7.90
   0   4  -3   29.10    8.20
  -1   4   3   65.99   11.30
  -1   4   3  105.69   16.10
   1  -4   3   58.89   12.70
   1  -4   3   67.89   12.10
   1   4  -3   65.59   12.00
   1   4  -3   69.59   13.10
  -1  -4  -3   89.09   15.00
   1   4   3   43.30   10.50
   1  -4  -3   77.49   12.30
   1  -4  -3   95.99   12.40
  -1   4  -3   56.99   11.80
  -1  -4   3   87.59   14.10
  -1  -4   3   79.19   14.00
  -1   4  -3   64.49   13.20
  -1  -4   3   78.19   14.80
   1   4   3   78.99   13.90
   2  -4   3  488.75   39.50
   2   4  -3  489.45   37.90
   2  -4   3  420.56   36.30
  -2   4   3  447.56   33.30
   2   4  -3  421.86   36.60
  -2  -4  -3  476.45   39.60
  -2   4   3  514.05   36.20
  -2  -4   3  504.15   39.20
   2   4   3  479.15   39.60
  -2   4  -3  490.85   38.80
  -2   4  -3  429.26   36.20
   2  -4  -3  460.25   35.00
   2  -4  -3  467.05   32.90
   3  -4   3    8.80    7.50
   3   4  -3   24.30   10.70
  -3   4   3   22.70    9.30
  -3  -4  -3   20.90    9.90
   3  -4   3   33.40   11.70
   3   4  -3    9.80    7.70
  -3   4   3   22.10    7.90
   3  -4  -3    7.40    8.10
  -3   4  -3    8.40    8.20
   3  -4  -3   24.00    9.20
  -3  -4   3   24.00    9.80
  -3   4  -3   35.90   12.70
   3   4   3   32.40   20.10
  -4  -4  -3   32.40   16.90
   4   4  -3   25.20   10.70
  -4   4   3   37.90   12.50
  -4   4   3   21.00   10.40
   4   4  -3   21.80   10.80
   4  -4   3   29.20   14.30
   4  -4   3   34.50   13.80
   4   4  -3   41.20   16.10
   4  -4  -3   28.10   12.50
   4   4   3   21.80   10.40
  -4   4  -3   36.50   13.50
   4   4   3   38.40   14.70
   4  -4  -3   20.10    9.30
  -4   4  -3   40.90   14.30
  -4  -4   3   44.70   15.10
   5   4  -3   20.50   11.30
  -5   4   3   19.20   11.00
   5   4  -3   19.70   12.40
   5  -4   3   30.00   14.70
  -5   4   3   46.40   15.40
   5  -4  -3   27.10   12.50
   5   4   3   31.10   11.30
  -5   4  -3   37.40   17.40
   6  -4   3  -20.30   12.80
   6   4  -3    7.90    9.80
  -6   4   3    2.20    9.60
   6   4  -3    6.30   11.10
   6   4   3   17.10   16.70
  -6   4  -3    1.10   12.00
   6  -4  -3   11.60   12.50
   7  -4   3  -14.70   12.40
  -7   4   3    1.20   10.80
   7   4  -3   -6.60   10.90
   7   4  -3   17.10   17.80
   7   4   3    6.70    9.30
  -7   4  -3   15.70   10.30
   8   4  -3    3.80   16.80
   8  -4   3  -26.50   14.50
   8   4  -3  -28.50   15.70
  -8   4   3    9.70   14.70
   8  -4  -3   -2.80   16.60
   8   4   3  -20.40   13.40
   0  -5   3  183.68   20.90
   0  -5  -3  156.48   18.20
   0   5  -3  159.58   19.10
   0  -5  -3  122.79   16.00
   0  -5  -3  149.79   17.70
   0   5   3  155.88   18.20
   0  -5   3  159.28   19.10
   0  -5   3  163.68   19.30
   0   5  -3  121.19   19.40
  -1   5   3  372.36   29.00
   1   5  -3  408.76   33.40
  -1   5   3  349.27   29.20
  -1  -5  -3  384.36   33.10
   1  -5   3  442.16   33.90
   1   5  -3  314.97   30.00
   1  -5   3  369.56   32.30
   1   5   3  393.46   33.00
  -1   5  -3  369.36   31.90
  -1  -5   3  353.06   32.40
   1  -5  -3  384.46   29.90
   1  -5  -3  343.77   28.10
  -1  -5   3  353.66   31.70
  -1  -5   3  353.96   31.80
  -1   5  -3  349.17   31.40
   1   5   3  393.66   33.60
  -2   5   3    8.90    6.60
   2   5  -3   15.10    8.10
  -2  -5  -3   29.40   10.40
   2  -5   3   19.80    8.90
   2   5  -3   10.20    8.70
  -2   5   3   23.60    8.20
   2  -5   3   11.40    7.10
   2   5   3   13.00    7.90
  -2  -5   3    7.40    5.70
   2  -5  -3    8.80    5.50
  -2  -5   3   14.80    8.80
  -2   5  -3   13.10    7.50
   2  -5  -3   15.20    7.80
   2   5   3    3.90    5.30
  -2   5  -3   11.10    8.50
   3   5  -3    2.40    6.90
   3   5  -3    8.80    8.90
  -3   5   3    9.20    7.20
   3  -5   3    8.40    8.60
  -3   5   3    9.80    6.60
  -3  -5  -3    3.20    4.90
   3  -5  -3    3.10    6.40
  -3   5  -3    5.20    7.30
  -3  -5   3   10.20    6.00
   3   5   3    6.30    6.80
   3  -5  -3    8.40    5.10
  -3   5  -3   10.10    7.20
   4   5  -3   21.50    9.60
   4   5  -3    4.40    5.80
  -4   5   3   21.80   10.90
  -4   5   3   16.60   10.30
   4   5  -3   13.30    9.80
   4  -5   3   13.90   10.60
   4  -5   3   26.20   11.60
   4   5   3   22.80   12.20
  -4  -5   3   19.60   10.80
  -4   5  -3   10.50    8.60
  -4   5  -3   16.80    9.30
   4  -5  -3    6.30    8.00
   5  -5   3    9.30   10.70
   5   5  -3   12.90   10.90
  -5   5   3    6.30    9.20
  -5   5   3   18.70    9.50
   5   5  -3    8.10   10.50
   5  -5  -3   -2.50    6.60
   5  -5  -3    7.40    9.40
  -5   5  -3    7.50    6.90
   5   5   3   12.10   14.50
  -6   5   3   35.40   12.70
   6   5  -3   -1.50   12.40
   6  -5   3    4.30   12.20
   6   5  -3   26.40   15.30
  -6   5  -3   18.20   12.00
   6  -5  -3   22.60   13.00
   6   5   3   22.50   17.80
  -7   5   3  -13.00   12.10
   7  -5   3   13.80   13.70
   7   5  -3   -8.50   13.90
   7   5  -3  -21.50   12.20
  -7   5  -3   23.70   13.80
   7   5   3   26.10   17.20
   7  -5  -3  -26.30   11.20
   0  -6   3    5.20    5.90
   0  -6  -3   -2.40    3.50
   0   6  -3    2.10    4.80
   0  -6   3    4.30    6.00
   0   6   3    1.00    4.90
   0  -6  -3   -5.40    5.10
   0  -6  -3    7.40    6.10
   1  -6   3   91.49   17.00
  -1   6   3   93.19   16.10
   1  -6   3   99.39   18.10
  -1   6   3   68.69   14.20
   1   6  -3   86.29   17.30
   1   6  -3   80.19   16.20
  -1  -6  -3   66.39   14.60
  -1   6  -3   85.39   17.30
   1   6   3   82.09   16.80
   1  -6  -3   80.69   14.30
  -1  -6   3   94.99   17.60
  -1  -6   3   64.69   16.40
  -1  -6   3   95.99   18.80
  -1   6  -3   74.09   15.80
   1   6   3   90.19   18.20
   1  -6  -3  103.39   17.50
   2   6  -3    8.60    6.70
   2  -6   3    0.80    5.60
  -2   6   3    5.90    6.60
   2   6  -3    1.40    7.20
  -2  -6  -3   10.00    6.00
   2  -6   3   -5.60    5.30
  -2   6   3   12.50    6.50
  -2   6  -3    5.80    7.50
   2   6   3   21.40    9.70
  -2   6  -3    6.40    6.40
  -2  -6   3   -0.80    5.30
   2  -6  -3    8.60    7.10
  -2  -6   3   -1.40    2.90
   2  -6  -3   11.10    7.40
   2   6   3    3.40    5.00
   3   6  -3   42.20   15.10
   3   6  -3   48.60   13.20
   3  -6   3   36.00   12.70
  -3   6   3   65.89   15.60
  -3  -6  -3   63.19   17.70
  -3   6  -3   48.60   14.50
   3  -6  -3   73.89   16.20
   3  -6  -3   53.79   14.60
   3   6   3   49.30   15.80
  -3  -6   3   51.69   16.20
   3   6   3   51.09   14.60
  -3   6  -3   24.20   12.20
  -4   6   3   17.20    9.50
   4   6  -3    3.10    5.30
  -4   6   3   -3.80    8.40
   4  -6   3   11.90   10.50
   4   6  -3   17.60   12.10
   4  -6   3    6.20    8.50
   4   6   3   17.70   10.70
   4  -6  -3   -1.20    7.30
  -4   6  -3   11.70   10.10
   4  -6  -3   11.50   10.10
   4   6   3    2.50    6.00
   5   6  -3   -5.30    8.90
   5  -6   3  -10.00    8.50
  -5   6   3    3.60   10.50
   5   6  -3   -3.50    8.70
   5   6   3   11.80   12.60
   5  -6  -3  -10.00    9.50
   5  -6  -3    5.30    9.00
  -5   6  -3    1.90    8.10
   5   6   3   -1.70    8.20
   6   6  -3    1.10   13.00
   6   6  -3    4.20   13.90
  -6   6  -3    6.90   12.10
   6  -6  -3    6.50   12.40
   6   6   3   -9.70    9.50
   6   6   3   -0.60   10.80
   7   6  -3  -21.50   13.90
   7   6  -3  -39.00   13.30
   7  -6   3  -20.40   12.40
  -7   6   3    7.60   14.20
   7  -6  -3   11.70   18.70
  -7   6  -3  -16.30    9.80
   7   6   3   -1.90   12.50
   7   6   3   -8.10   13.40
   0   7  -3   55.19   15.90
   0  -7   3   83.79   18.10
   0   7  -3   61.29   14.90
   0  -7  -3   64.39   15.10
   0  -7  -3  105.59   19.10
   0   7   3   57.59   13.80
   0  -7  -3   77.99   16.60
   0  -7   3   87.89   17.40
   0  -7   3   58.49   14.90
  -1  -7  -3   26.60    9.90
   1  -7   3   42.10   12.20
  -1   7   3   49.70   13.00
  -1  -7  -3   37.40   12.00
  -1   7   3   30.40   10.80
   1  -7   3   38.30   12.70
   1  -7  -3   38.10   11.00
  -1  -7   3   53.29   14.50
   1  -7  -3   29.70   10.80
  -1   7  -3   53.59   13.60
   1   7   3   32.80   12.30
   1   7   3   24.30   10.40
  -1  -7   3   28.10   11.20
   1  -7  -3   35.20   11.50
   2  -7   3    8.50    7.40
  -2   7   3   10.00    6.40
   2   7  -3    0.90    7.30
  -2  -7  -3   -2.40    4.90
  -2   7   3    9.10    7.90
   2  -7   3   21.30   10.40
   2   7  -3   -8.70    4.20
   2  -7  -3    3.10    7.00
  -2  -7   3   -2.90    6.30
   2  -7  -3    5.20    6.40
  -2  -7   3  -12.60    7.50
   2   7   3   11.40    8.40
  -2   7  -3    6.10    8.20
   2   7   3    7.50    8.00
  -3   7   3   13.90    8.00
  -3   7   3    4.90    7.30
   3   7  -3   -3.50    5.10
   3  -7   3   -6.60    8.70
   3   7  -3   23.10   11.00
   3  -7   3   17.30    9.60
  -3   7  -3   19.10    8.70
   3   7   3    5.90    9.90
  -3  -7   3    7.60    9.20
   3  -7  -3    1.50    6.80
   3   7   3    6.30    6.90
  -3   7  -3   -6.10    7.80
   4   7  -3   34.50   15.00
   4   7  -3   15.20   13.50
  -4   7   3   -7.90    6.10
  -4   7   3   12.60    7.90
   4  -7   3    9.20   12.60
  -4   7  -3    4.30    9.00
   4  -7  -3    2.80    9.30
   4   7   3    5.40   11.00
   4   7   3   25.20   13.80
   4  -7  -3    1.50    9.40
   5  -7   3   15.90    9.80
  -5   7   3    4.70    9.50
   5   7  -3   29.30   14.50
   5   7  -3   19.00   13.30
   5   7   3   20.40   12.50
   5  -7  -3   -7.80    9.50
   5   7   3    5.80    8.50
  -5   7  -3    9.20   11.40
   5  -7  -3  -17.20   10.30
   6   7  -3  -11.90   13.20
   6  -7   3  -15.00   12.40
   6   7  -3   10.40   13.00
  -6   7   3   -9.50    9.70
   6  -7  -3   12.80   12.20
   6   7   3    3.10    9.20
  -6   7  -3   18.70   15.50
   6   7   3   -1.50   11.30
   7  -7   3   -5.30   12.80
   7   7  -3  -12.60   12.50
   7   7  -3  -14.90    8.60
  -7   7   3   18.50   14.30
  -7   7  -3   10.80   17.30
   7  -7  -3   -5.90   15.60
   7   7   3  -14.10   11.40
   7   7   3  -22.90   14.90
   0  -8  -3   55.69   15.40
   0  -8   3   73.79   17.60
   0  -8   3   77.79   18.00
   0  -8  -3   70.79   15.60
   0   8   3   88.39   18.70
   0   8  -3   66.39   16.20
   0   8  -3   75.79   18.00
   0  -8   3   78.39   16.00
  -1  -8  -3   11.70    6.50
   1   8  -3   -2.40    4.40
  -1  -8  -3    3.50    5.50
  -1   8   3   11.70    6.70
   1  -8   3   20.10    8.30
  -1   8   3   14.20    8.90
   1  -8   3   20.30    9.70
  -1  -8   3   11.00   10.10
   1  -8  -3   14.80    8.20
   1  -8  -3    1.30    6.60
   1  -8  -3   17.30    8.20
  -1  -8   3    6.10    5.90
   1   8   3   12.90    8.40
  -1   8  -3   20.40    8.80
  -1   8  -3    6.20    7.60
   1   8   3   23.40   11.50
  -1  -8   3    8.60    8.00
   2  -8   3    5.00    8.30
  -2   8   3   13.40    9.10
  -2   8   3    1.80    5.40
   2  -8   3   -1.50    6.20
   2   8  -3   -1.50    7.40
  -2  -8  -3    2.70    8.90
   2   8  -3   -1.70    6.80
  -2   8  -3    7.10    5.70
   2  -8  -3   11.40   10.50
  -2  -8   3    9.20    9.30
  -2   8  -3    9.50    8.10
   2  -8  -3   11.70    9.70
  -2  -8   3   17.10    9.20
   2   8   3   15.50    8.40
   2   8   3    9.20    6.70
  -2  -8   3    5.00    6.90
  -3   8   3  -10.60    5.30
   3   8  -3   -3.20    3.60
   3  -8   3    3.60    5.20
  -3   8   3    0.40    5.40
   3  -8  -3    8.60    8.50
   3   8   3   -1.50    6.20
   3   8   3    6.30    8.90
  -3   8  -3   -3.40    7.30
   3  -8  -3    0.70    7.00
  -4   8   3   -0.20    9.50
   4  -8   3    6.20   10.00
   4   8  -3    6.80    6.10
   4   8  -3   -1.30    9.60
  -4   8   3   18.90   10.50
  -4   8  -3   -3.20    4.70
   4  -8  -3  -17.90    7.70
   4   8   3    4.50   10.80
   4   8   3  -12.50    6.80
   4  -8  -3    1.40    7.00
   5  -8   3   39.00   18.00
   5   8  -3   36.80   15.90
   5   8  -3   25.80   12.60
  -5   8   3   20.00   12.70
   5   8   3   12.90   15.20
   5   8   3   17.70   15.20
   5  -8  -3   56.29   18.80
   5  -8  -3   50.69   14.40
  -5   8  -3    0.30   11.60
   6   8  -3   11.50   14.60
  -6   8   3   -1.10   12.70
   6  -8   3    3.00   12.90
   6   8  -3    8.90   12.90
  -6   8  -3   11.00   15.60
   6   8   3   14.10   17.70
   6   8   3   -2.40   13.10
   6  -8  -3   -9.70   12.20
  -7   8   3    4.80   13.80
   7   8  -3    2.80    9.70
   7  -8   3   -0.30   14.10
   7  -8  -3  -13.70   13.80
   7   8   3   63.19   19.70
   7   8   3    6.10   16.10
  -7   8  -3   16.60   16.50
   0   9   3    7.00    8.40
   0  -9   3    4.40    6.40
   0  -9  -3   25.40   11.90
   0  -9  -3    5.70    5.60
   0  -9   3   20.50   11.90
   0  -9   3   13.20    9.00
   0   9  -3   -0.90    4.10
   1  -9   3    2.00    6.60
  -1  -9  -3   12.70   10.10
  -1  -9  -3   17.50    7.30
   1   9  -3    5.60    7.50
  -1   9   3    5.20    6.60
  -1   9   3    9.20    8.20
   1  -9   3   -1.20    7.60
  -1  -9   3   17.30   10.00
  -1  -9   3   17.40   12.20
  -1   9  -3    1.60    8.10
  -1   9  -3   10.90   10.10
  -1  -9   3    8.60    9.50
   1   9   3   11.10    8.60
   1  -9  -3   11.90    8.40
   1   9   3    8.50    8.50
   1  -9  -3   18.00    8.60
   1  -9  -3   10.90    9.10
   2   9  -3   -4.50    3.00
   2   9  -3    4.40    4.40
  -2   9   3    3.90    6.60
   2  -9   3   -7.00    5.00
  -2   9   3   -1.00    5.00
   2  -9   3   -6.50    7.40
   2  -9  -3   10.90    7.90
   2  -9  -3   -7.50    6.30
   2   9   3   10.30    9.50
  -2  -9   3   -1.90    3.70
   2   9   3    6.90   10.30
  -2   9  -3   -5.60    5.20
  -3   9   3   14.80   10.00
  -3   9   3   -0.70    8.90
   3  -9   3    5.00    8.40
   3   9  -3    7.30    8.00
   3   9  -3   12.80    9.40
   3  -9  -3   16.20   12.60
   3  -9  -3    0.20    7.00
   3   9   3    2.40    6.10
   3   9   3    6.80    7.00
  -3   9  -3   13.30   11.10
   4   9  -3   10.10   10.90
   4   9  -3   11.70   11.90
  -4   9   3    5.40   10.50
   4  -9   3    3.20    8.80
  -4   9  -3   18.50   11.40
   4   9   3   23.30   14.50
   4   9   3   23.90   16.00
   4  -9  -3   24.60   12.70
   4  -9  -3    0.90    9.20
   5   9  -3    9.50   10.80
   5   9  -3    2.80    7.70
   5   9   3   -4.50   12.80
  -5   9  -3   -2.20   11.60
   5   9   3   -3.00   11.90
   5  -9  -3    6.70   12.70
  -6   9   3  -23.10    9.10
   6   9  -3  -12.80   12.20
   6   9  -3   13.50   15.50
   6  -9   3  -12.90   10.30
   6   9   3  -14.10    9.50
   6  -9  -3    5.10   16.00
  -6   9  -3   -9.90   10.00
   6   9   3  -12.70   10.90
   7  -9   3  -10.50   11.30
   7   9  -3   -0.50   14.10
  -7   9   3  -29.30   15.20
   7   9   3   -8.00   10.80
   7  -9  -3    7.30   16.20
   0  10  -3   10.50    9.70
   0  10   3   24.30   12.30
   0 -10  -3   50.99   18.20
   0 -10  -3   27.60   11.40
   0 -10   3   24.30   12.40
  -1  10   3    5.60    8.10
  -1 -10  -3   22.10   11.70
   1 -10   3    0.30    5.90
   1  10  -3   12.50    8.80
   1  10   3   12.60    8.60
   1 -10  -3    8.60    9.30
   1 -10  -3    5.70    6.80
  -1  10  -3    9.70    8.60
  -1 -10   3   -1.20    8.80
   1 -10  -3   22.20   12.90
  -2  10   3    6.80    7.50
   2  10  -3   -2.10    9.30
  -2 -10  -3   26.30   14.00
   2 -10   3   20.00   13.30
  -2  10  -3    7.30   10.70
   2 -10  -3    4.00    6.80
   2  10   3    0.60   10.60
   2  10   3   25.70   14.60
  -2 -10   3    7.40   12.50
   2 -10  -3   25.20   11.50
   3 -10   3   -5.00   10.80
   3  10  -3    9.70    9.50
  -3  10   3   16.40   10.30
   3  10   3    4.20    7.30
   3  10   3    2.50    6.50
   3 -10  -3   18.30   13.60
   3 -10  -3   23.20   13.70
  -3 -10   3   -6.70   10.10
  -3  10  -3   26.00   12.00
   4  10  -3    8.80   12.30
  -4  10   3    3.10   10.20
   4 -10   3    1.70   12.60
   4  10  -3    9.20   13.10
  -4  10  -3   13.70   14.90
   4 -10  -3   13.20   14.50
   4  10   3   13.10   13.60
   4  10   3   14.40   11.20
  -5  10   3  -23.50    9.60
   5  10  -3   -3.60    4.60
   5 -10   3  -10.20   11.50
   5  10  -3   -4.40   11.00
   5 -10  -3  -10.60    7.10
   5  10   3  -14.50    5.90
   5  10   3    9.60    9.00
  -5  10  -3  -18.10    7.50
  -6  10   3   -1.50   13.30
   6  10  -3   -4.90    7.00
   6  10  -3  -18.60   12.20
   6 -10   3    2.10   14.10
  -6  10  -3   15.40   14.70
   6  10   3   36.40   20.80
   6 -10  -3  -12.70   11.20
   6  10   3  -20.10   10.80
   0 -11   3   -8.70    9.20
   0  11  -3    4.00    8.40
   0 -11  -3   10.60    7.10
   0  11   3    6.50    7.40
   1  11  -3   31.50   15.00
   1 -11   3   39.90   18.70
  -1 -11  -3   23.50   12.10
  -1  11   3   42.90   16.10
  -1 -11   3   36.90   15.70
   1  11   3   39.10   16.50
   1 -11  -3   12.40   12.50
  -1  11  -3   32.10   15.50
   2  11  -3   69.79   20.60
   2 -11   3   35.80   15.80
  -2  11   3   37.20   16.10
  -2 -11  -3   49.00   17.40
   2  11   3   43.10   16.90
  -2  11  -3   89.19   23.30
   2  11   3   49.30   19.30
   2 -11  -3   51.29   16.90
  -2 -11   3   66.99   21.70
   3  11  -3   -8.50    8.90
  -3  11   3   -7.00    8.30
   3  11   3   10.90   13.60
   3 -11  -3  -17.00   14.70
  -3  11  -3   -1.90    8.90
  -3 -11   3  -21.20    9.40
   3  11   3    1.00    6.20
  -4  11   3   -6.60    8.80
   4 -11   3   -4.70    7.30
   4  11  -3  -10.60    8.50
   4  11  -3    5.40   13.20
  -4  11  -3    2.40    9.10
   4 -11  -3  -16.50    8.20
   4  11   3   -4.90   11.40
   4  11   3    3.70   16.30
  -4 -11   3  -12.30   10.30
   5 -11   3   -5.30   10.60
   5  11  -3  -11.70   12.80
   5  11  -3  -14.00    8.70
  -5  11   3   -7.10   12.40
   5  11   3   -3.40   10.70
   5 -11  -3  -12.80   10.30
  -5  11  -3   -9.90   13.50
   5  11   3    2.90   12.90
   6 -11   3   -6.50   14.40
   6  11  -3  -18.70   11.20
  -6  11   3   -7.30   15.90
   6  11  -3   15.80   17.80
   6 -11  -3    2.80   14.00
   6  11   3  -26.10   11.80
  -6  11  -3  -13.80   11.50
   0 -12  -3   -3.20    8.10
   0  12  -3   -6.50   10.90
   0 -12   3   -6.80    2.90
   0  12   3  -10.10    9.20
  -1 -12  -3   47.90   17.10
   1 -12   3   14.50   15.10
  -1  12   3   59.09   18.80
   1  12  -3   25.40   15.50
   1 -12  -3   53.69   18.10
   1  12   3   55.49   17.00
  -1 -12   3   68.49   24.00
  -1  12  -3   31.70   14.00
   2 -12   3   12.70   10.10
  -2  12   3    7.80   10.10
   2  12  -3   -8.00    9.70
   2  12   3   -0.30   10.20
  -2 -12   3  -18.20    8.30
  -2  12  -3   -8.70    6.90
   2 -12  -3  -13.10    7.00
   3  12  -3   -7.80   10.80
   3 -12   3   14.80   12.20
  -3  12   3   -1.40    7.80
  -3 -12  -3    0.30    7.10
   3  12  -3   -5.30    9.20
   3  12   3    4.70    7.00
   3 -12  -3    9.20   11.80
   3  12   3   -0.20   11.30
  -3 -12   3   14.50   12.60
  -3  12  -3   -1.50    7.70
   4 -12   3    1.00    8.20
  -4  12   3   -8.10    8.10
   4  12  -3   -3.30    8.70
   4  12  -3    1.30   14.00
   4 -12  -3  -18.80    8.60
   4  12   3    9.00   12.80
   4  12   3   -5.20    9.90
  -4  12  -3  -12.60    8.40
  -4 -12   3   -0.30    7.70
   5 -12   3   -4.70   16.00
   5  12  -3   -2.00    8.60
  -5  12   3  -26.90   12.20
   5  12  -3  -10.80    9.30
  -5 -12   3    3.20    9.50
  -5  12  -3  -13.40   11.00
   5 -12  -3  -12.50   16.20
   5  12   3   14.80   13.90
   0  13   3   -5.00   10.20
   0 -13   3   -1.80    6.60
   0 -13  -3   11.80   11.20
   0  13  -3   -7.70    7.40
  -1  13   3   -7.20   10.90
   1 -13   3    3.70    9.80
   1  13  -3   -5.60   11.30
  -1 -13  -3    2.20    8.10
   1  13   3   12.20   10.70
  -1 -13   3    4.30   11.80
   1 -13  -3   17.90   13.90
  -1  13  -3   -1.20    9.50
   2  13  -3    6.00   10.10
  -2 -13  -3  -20.70   12.70
   2 -13   3    1.60    8.50
  -2  13   3    0.10   10.60
   2  13   3    5.70   14.30
  -2 -13   3  -14.50    9.30
   2 -13  -3   -8.40   10.70
  -2  13  -3   -4.00    8.90
   3 -13   3   17.10   17.90
   3  13  -3   17.10   15.10
  -3 -13  -3   12.50   15.50
  -3  13   3   31.70   15.50
   3 -13  -3   39.50   20.70
  -3 -13   3    8.10   11.30
  -3  13  -3    1.90    9.30
   3  13   3   33.10   16.70
   3  13   3   22.40   20.20
  -4  13   3    1.90   14.60
   4 -13   3  -13.80   16.10
   4  13  -3   -2.90    9.80
  -4 -13  -3   24.20   13.20
   4  13  -3    3.80   13.20
  -4 -13   3   20.00   16.50
   4 -13  -3    1.30   14.30
  -4  13  -3   -6.00    8.70
   4  13   3   13.90   11.10
   4  13   3    8.80   14.50
   5  13  -3  -10.90   15.90
   5 -13   3   19.40   15.60
  -5  13   3  -19.90    9.50
   5  13   3  -38.40   19.00
   5 -13  -3   14.40   16.90
   0  14   3   -3.50   10.30
   0 -14  -3   11.30   15.90
   0  14  -3    1.70   12.90
   0 -14   3   -0.10    9.80
  -1  14   3  -10.20    9.20
   1 -14   3    6.70    6.20
  -1 -14  -3    3.10    9.80
   1  14  -3   -1.60   12.50
  -1 -14   3    5.30    8.40
   1 -14  -3   -5.60   11.00
  -1  14  -3  -25.20    9.60
   1  14   3    4.10   12.60
   2 -14   3   14.80   15.40
  -2 -14  -3   -8.80    8.70
  -2  14   3    1.10    9.90
   2  14  -3   -7.20    9.60
   2 -14  -3   -9.40   11.60
  -2 -14   3    5.60   10.50
  -2  14  -3   -1.80    9.20
   2  14   3  -14.30   11.80
   3  14  -3   -8.20   10.80
  -3  14   3   16.00   13.90
   3 -14   3    0.80   14.50
   3 -14  -3    1.20   11.70
  -3  14  -3   24.60   15.80
   3  14   3    7.60   14.50
   3  14   3   12.10    9.80
  -3 -14   3    5.80    8.30
   4 -14   3    8.50   16.20
   4  14  -3    6.10   13.70
  -4  14   3   -6.70   11.00
  -4 -14  -3   -8.00   13.10
   4  14   3  -18.80   11.30
  -4 -14   3    8.20   12.80
   4 -14  -3  -21.80   14.40
  -4  14  -3   -7.00   10.30
   4  14   3  -18.80   15.50
   0  15  -3    2.20    8.50
   0  15   3  -20.60   10.40
   0 -15   3   21.20   12.70
   0 -15  -3  -10.00    9.00
  -1  15   3   -3.10    9.80
  -1 -15  -3  -10.90    6.60
   1 -15   3  -10.20   11.20
   1  15  -3   -9.30    9.50
   1 -15  -3  -23.10    9.00
   1  15   3  -26.50   10.20
  -1  15  -3    5.60   11.70
   2 -15   3    0.70   13.70
   2  15  -3  -10.10    9.20
  -2 -15  -3   22.50   13.50
  -2  15   3   23.10   10.80
   2  15   3  -24.60    9.90
  -2 -15   3  -26.90   11.90
   2 -15  -3   -6.70   13.50
  -3  15   3   -3.80   13.60
   3  15  -3   -9.40   11.70
   3 -15   3   13.60   15.20
  -3 -15  -3  -16.10    9.90
   3 -15  -3   14.50   17.00
   3  15   3   -8.60    8.70
  -3  15  -3    0.90   10.60
  -3 -15   3   -4.90   15.90
   0  16  -3    2.70   10.80
   0 -16  -3  -11.90   15.00
   0 -16   3   -1.50    9.10
   0  16   3   21.70   11.80
  -1 -16  -3  -15.10    6.10
   1 -16   3   -3.30   13.60
  -1  16   3  -11.60   13.10
   1 -16  -3  -16.50    9.10
   1  16   3  -32.10   12.00
  -1 -16   3    1.00   13.40
  -1  16  -3   -9.50   11.20
   2 -16   3   -1.80    9.60
  -2  16   3  -10.60   11.60
  -2 -16  -3   17.50   12.30
   2  16  -3    1.00   11.50
   2 -16  -3  -15.70   13.60
   0   0   4 1936.31   86.29
   0   0  -4 2055.69   86.39
   0   0   4 1879.21   84.19
   1   0   4  130.79   13.90
  -1   0   4  134.49    9.70
  -1   0  -4  140.99   15.00
  -1   0   4  129.59    9.70
   1   0  -4  127.69    8.20
   1   0  -4  139.39   10.40
   1   0  -4  130.79    8.30
  -1   0  -4  108.49   12.80
   1   0   4  144.29   14.10
  -1   0   4  111.89    9.60
  -2   0   4  143.29   15.40
   2   0   4  146.09   19.30
   2   0  -4  147.09   15.40
  -2   0  -4  132.09   17.50
   2   0   4  135.09   17.50
  -2   0   4  160.18   16.80
  -2   0  -4  127.49   17.20
   2   0  -4  136.09   14.20
   3   0  -4    8.70    5.00
   3   0   4    0.50    4.70
  -3   0   4   -0.50    4.60
   3   0   4    1.10    5.80
  -3   0  -4   -6.10    3.90
  -3   0  -4   13.10    8.00
   3   0  -4    1.60    4.50
  -3   0   4    4.30    5.00
   4   0  -4   45.50   12.90
   4   0  -4   10.90    7.80
   4   0   4   20.10   12.00
   4   0   4   29.20   11.00
  -4   0  -4   15.20    8.10
  -4   0   4   35.10   12.20
  -4   0  -4   22.50   10.60
  -4   0   4   14.90    8.80
  -5   0  -4   10.60    8.10
   5   0  -4   -0.20    8.90
   5   0   4   -1.60    8.50
  -5   0   4   16.20   10.50
  -5   0   4   -3.50    8.10
   5   0  -4    2.00    8.10
  -6   0   4   -6.60   11.90
   6   0   4   11.80   11.80
   6   0  -4    6.50   10.80
   7   0   4    7.70   15.40
   7   0  -4   12.90   17.70
   8   0  -4   -8.20   16.40
   8   0   4   -4.60   18.00
   0  -1  -4 9537.75  413.66
   0   1  -4 9999.00  415.46
   0   1   4 9844.51  413.76
  -1   1   4 3279.47  144.99
  -1  -1  -4 3389.16  154.18
   1  -1   4 3346.07  152.98
   1  -1   4 3459.95  154.78
   1   1  -4 3292.27  148.79
  -1   1   4 3345.27  144.39
  -1  -1   4 3209.08  147.89
   1  -1  -4 3452.25  145.59
   1   1   4 3430.76  154.48
  -1   1  -4 3305.47  152.88
  -1  -1   4 3339.77  149.19
  -1   1  -4 3441.86  154.48
   2   1  -4   34.50    7.70
   2  -1   4   27.40    9.90
  -2  -1  -4   36.10   10.40
  -2   1   4   44.80    9.30
   2   1  -4   32.00    8.20
  -2   1   4   20.70    6.30
   2   1  -4   32.00    7.90
   2  -1   4   41.50   10.20
  -2  -1   4   43.40    9.50
  -2   1  -4   28.60    9.20
   2  -1  -4   38.60    8.50
  -2   1  -4   47.40   10.80
   2   1   4   44.40   10.70
   2  -1  -4   50.19    8.20
   2   1   4   38.20   10.60
   3   1  -4   65.09   13.00
  -3   1   4  100.99   17.20
   3   1  -4   64.69   14.10
   3  -1   4   66.69   15.00
  -3   1   4   70.69   14.20
  -3  -1  -4   91.49   18.20
   3  -1   4   78.29   17.70
  -3   1  -4   71.29   16.60
   3  -1  -4   84.89   16.30
   3   1   4   74.89   17.30
   3  -1  -4   70.69   13.00
   3   1   4   75.59   16.10
  -3   1  -4   71.59   15.70
  -3  -1   4   88.49   17.20
  -4   1   4    6.70    8.00
   4  -1   4   11.80    5.20
  -4   1   4    8.10    7.00
   4  -1   4   16.80    9.70
   4   1  -4    5.20    7.70
   4   1  -4   30.70   11.10
  -4  -1  -4   21.60   10.30
  -4  -1   4    3.20    7.50
  -4   1  -4   32.90   13.10
   4  -1  -4    8.80    7.80
   4   1   4   12.20    9.60
   4   1   4    2.00    7.80
  -4   1  -4   19.80    9.40
   4  -1  -4   20.50    9.00
  -5   1   4   34.60   13.70
   5   1  -4   31.90   13.20
  -5   1   4   22.20   11.60
   5   1  -4   37.50   14.40
   5  -1   4   20.70   10.80
   5  -1  -4   27.10   12.10
  -5   1  -4   30.70   14.80
  -5  -1   4   26.20   12.80
   5  -1  -4   23.50   12.50
   5   1   4   24.90   13.70
   6   1  -4   -0.50    9.90
  -6   1   4    9.20   11.30
   6  -1   4   -0.30   12.80
  -6   1  -4   23.70    9.80
   6  -1  -4   14.20   13.40
   6  -1  -4   39.00   18.20
   6   1   4   13.70   10.80
   7   1  -4   -2.90   12.40
   7  -1   4   -8.50    6.20
  -7   1   4    6.30   10.80
   7   1   4   22.90   17.30
   7  -1  -4    7.50   17.10
  -7   1  -4  -18.10    9.40
   8   1  -4   16.20   15.10
   8  -1   4  -11.40   12.80
   8   1  -4   12.20   16.50
   8   1   4  -11.40   19.50
   0   2  -4 1368.06   66.39
   0   2   4 1287.77   63.59
   0  -2   4 1383.96   66.59
   0  -2  -4 1310.17   63.59
   0   2  -4 1384.96   66.79
   0  -2   4 1346.17   66.89
   1   2  -4 1052.69   53.69
  -1   2   4 1023.10   49.20
  -1   2   4 1035.10   49.60
  -1  -2  -4 1015.60   56.39
   1  -2   4 1005.50   56.09
   1   2  -4 1064.39   55.09
   1  -2   4 1077.09   57.69
   1  -2  -4 1053.09   47.50
   1   2   4 1043.10   57.09
  -1   2  -4  982.00   56.29
  -1  -2   4 1010.20   53.89
  -1   2  -4  997.10   56.09
   1  -2  -4 1003.30   49.50
  -1  -2   4 1021.80   54.49
   2  -2   4  383.46   33.50
  -2   2   4  382.66   27.20
  -2  -2  -4  400.36   33.50
   2   2  -4  386.26   29.10
   2   2  -4  379.56   30.10
  -2   2   4  409.26   28.10
   2  -2   4  405.16   32.50
  -2  -2   4  400.26   30.60
   2   2   4  380.66   33.30
  -2   2  -4  397.76   33.60
   2  -2  -4  390.26   25.80
  -2   2  -4  384.86   32.10
   2  -2  -4  359.16   27.60
   3   2  -4  348.77   30.80
   3  -2   4  313.57   33.60
   3   2  -4  359.96   32.60
   3   2  -4  307.97   30.30
   3  -2   4  305.57   31.80
  -3   2   4  328.97   30.20
  -3   2   4  322.17   30.40
  -3  -2  -4  376.36   36.30
  -3  -2   4  341.07   32.30
   3   2   4  357.46   35.60
   3   2   4  298.57   31.90
  -3   2  -4  324.67   33.10
  -3   2  -4  328.27   33.90
   3  -2  -4  359.96   31.60
   3  -2  -4  345.57   27.80
   4   2  -4  120.09   21.70
  -4  -2  -4   71.89   19.90
   4   2  -4  103.99   21.50
  -4   2   4  139.99   23.70
   4  -2   4   97.09   21.70
   4  -2   4  103.29   23.50
  -4   2   4  116.09   21.00
  -4   2  -4  117.29   23.10
  -4   2  -4   93.89   23.20
   4   2   4  120.09   23.30
   4   2   4  153.68   27.70
   4  -2  -4  116.09   19.70
   4  -2  -4  107.99   22.10
  -4  -2   4  115.89   22.60
   5   2  -4   59.19   20.60
   5   2  -4   55.79   17.40
  -5   2   4   38.60   13.80
  -5   2   4   34.70   14.10
   5  -2   4   57.49   19.10
   5   2   4   40.80   15.80
   5  -2  -4   35.50   13.10
  -5  -2   4   33.40   15.30
   5  -2  -4   57.19   17.40
  -5   2  -4   24.30   13.20
   6   2  -4   26.60   15.00
   6   2  -4    8.30    9.60
   6  -2   4   15.90   12.70
  -6   2   4    1.60   10.50
   6  -2  -4   35.70   16.60
   6  -2  -4   15.50    9.90
   6   2   4   -2.50   14.90
  -6   2  -4   -0.20    7.50
  -7   2   4    4.80   12.10
   7   2  -4  -10.80   11.50
   7  -2   4  -17.70    8.00
   7   2  -4  -10.10    9.40
   7   2   4   -4.80    8.90
   7  -2  -4    9.40   11.80
  -7   2  -4   16.00   14.70
   8   2  -4   10.80   15.20
   8  -2   4  -17.70    7.90
  -8   2   4  -19.10   10.80
   8   2  -4   31.90   15.50
   8  -2  -4   13.00   19.30
  -8   2  -4  -19.50   13.10
   8   2   4   14.30   15.30
   0  -3  -4 1339.47   65.09
   0   3   4 1348.86   65.09
   0  -3   4 1275.97   67.79
   0   3  -4 1290.27   67.59
   0   3  -4 1220.08   71.69
   0   3   4 1285.37   64.69
   0  -3   4 1265.17   67.59
   1  -3   4 1028.60   60.39
   1  -3   4 1011.80   59.39
   1   3  -4 1046.30   59.09
   1   3  -4 1083.29   58.69
  -1   3   4 1136.69   54.59
  -1  -3  -4 1145.99   61.19
  -1   3   4 1049.99   54.29
   1  -3  -4 1028.20   54.09
   1  -3  -4 1036.20   52.59
  -1  -3   4 1018.60   59.59
  -1  -3   4 1093.89   59.29
  -1   3  -4 1102.49   60.69
  -1  -3   4 1093.29   59.69
   1   3   4 1135.99   61.39
  -1   3  -4 1019.40   60.19
  -2   3   4   18.30    5.90
   2  -3   4   17.80    7.60
   2   3  -4   17.30    6.70
  -2   3   4   11.10    5.70
   2  -3   4   10.70    6.50
   2   3  -4   17.50    6.80
  -2  -3  -4   16.10    7.30
  -2  -3   4   29.50    8.50
  -2   3  -4   18.90    7.20
  -2   3  -4   32.00   10.10
   2  -3  -4   18.60    5.10
   2  -3  -4   16.00    6.10
   2   3   4   19.90    8.70
   3  -3   4   98.89   19.80
   3  -3   4   84.29   17.70
   3   3  -4   82.89   16.30
  -3   3   4   63.09   14.10
  -3  -3  -4   73.49   18.30
  -3   3   4   67.59   13.90
   3   3  -4   73.69   14.70
   3   3  -4  104.99   20.10
   3   3   4   83.49   17.10
   3   3   4   72.39   18.00
   3  -3  -4   59.69   12.50
  -3  -3   4   56.09   14.00
   3  -3  -4   73.29   15.20
  -3   3  -4   55.89   15.10
  -3   3  -4   50.69   14.30
   4   3  -4   74.89   18.50
  -4  -3  -4   49.00   16.50
  -4   3   4   27.10   11.40
   4  -3   4   52.29   18.60
   4   3  -4   55.59   17.60
  -4   3   4   73.89   16.00
   4   3  -4   52.39   15.80
   4  -3   4   56.89   15.50
  -4   3  -4   81.69   20.50
  -4   3  -4   49.10   15.90
   4  -3  -4   43.40   11.60
   4  -3  -4   65.09   15.80
   4   3   4   91.89   23.10
   4   3   4   71.79   18.20
   5   3  -4   -0.80    7.00
  -5   3   4   21.10    9.20
   5   3  -4   20.60   12.50
   5   3  -4   15.40    9.40
  -5   3   4   -7.60    7.40
   5  -3   4   11.20    8.00
   5   3   4    4.30   11.20
  -5   3  -4    8.90    9.60
   5  -3  -4    5.60    8.80
   5  -3  -4    3.80    7.90
   6  -3   4    1.90   12.00
   6   3  -4   -1.40   10.90
  -6   3   4    8.30   10.60
   6   3  -4    4.90    8.90
   6  -3  -4   -4.70   10.00
   6   3   4    5.30   10.50
   6  -3  -4    6.40    9.10
   7  -3   4    2.70   11.20
  -7   3   4    0.20   12.40
   7   3  -4   11.70   15.70
   7   3  -4    5.30   12.60
   7  -3  -4   -0.20   11.70
  -7   3  -4  -17.20   11.10
   7   3   4    0.80   13.90
  -8   3   4   -3.90   11.60
   8   3  -4   14.40   17.10
   8  -3   4   43.40   17.70
   8   3  -4    2.10   16.00
   8  -3  -4   -4.50   17.20
   0  -4  -4    6.30    3.70
   0  -4   4   18.60    7.20
   0   4  -4   10.40    5.40
   0   4  -4   18.10    6.50
   0  -4   4   17.00    7.50
   0   4   4   34.20    7.90
   0   4   4   17.40    6.00
   1  -4   4   45.50   10.60
   1   4  -4   27.80    7.80
  -1  -4  -4   47.50   11.30
  -1   4   4   38.10    8.30
  -1   4   4   47.00    9.20
   1  -4   4   24.30    9.40
   1   4  -4   29.20    8.60
  -1  -4   4   57.79   12.00
   1  -4  -4   49.00    8.60
   1   4   4   35.10    9.30
   1   4   4   33.60    9.80
  -1  -4   4   30.40    8.70
  -1   4  -4   43.80   10.60
  -1  -4   4   26.00    8.80
  -1   4  -4   27.40    8.20
   1  -4  -4   30.40    7.50
  -2   4   4   38.70    9.70
   2  -4   4   54.79   13.20
   2  -4   4   33.00   10.60
   2   4  -4   28.50    9.60
  -2  -4  -4   62.69   16.20
   2   4  -4   31.80    9.80
  -2   4   4   38.40    9.00
  -2  -4   4   53.19   13.60
  -2  -4   4   41.70   11.90
   2  -4  -4   49.00   11.00
   2   4   4   50.09   13.80
  -2   4  -4   36.80   10.90
  -2   4  -4   25.70   10.00
   3  -4   4   25.20   11.70
   3  -4   4   26.80   11.30
  -3  -4  -4   28.20   12.70
   3   4  -4   39.40   13.60
  -3   4   4   33.00   10.30
  -3   4   4   19.20    8.00
   3   4  -4   23.80    8.80
  -3   4  -4   33.30   12.70
   3  -4  -4   27.80   10.10
   3  -4  -4   13.50    8.10
  -3  -4   4   18.20    8.50
   3   4   4   15.80   10.00
   4   4  -4    0.70    6.80
  -4   4   4   12.10    7.00
   4   4  -4    6.90    7.90
   4  -4   4   -1.90    4.90
   4  -4   4  -11.70    7.20
  -4   4   4   10.50    7.70
  -4  -4  -4  -13.20    7.40
   4   4  -4    1.30    8.80
   4  -4  -4    5.60    8.00
  -4  -4   4   -9.70    8.70
  -4   4  -4   -2.70    5.80
   4  -4  -4    8.60    6.80
   4   4   4    3.20    9.10
  -4   4  -4    1.30    5.00
   4   4   4   -2.60    5.50
   5   4  -4   93.39   22.60
   5   4  -4   50.29   16.70
  -5   4   4   52.59   17.30
   5  -4   4   99.99   26.00
  -5   4   4   79.29   20.30
   5  -4  -4   66.39   16.60
   5  -4  -4   73.19   20.00
   5   4   4   34.50   16.90
  -5   4  -4   37.50   15.70
   6   4  -4   -3.00   12.00
   6  -4   4    2.80    8.80
  -6   4   4    3.30    9.70
   6   4  -4    0.20   13.80
   6   4   4   13.20   12.50
   6  -4  -4   12.30   14.20
  -6   4  -4  -10.00    9.70
   6  -4  -4   -8.10    9.30
  -7   4   4    1.90   10.50
   7   4  -4   -1.70   14.00
   7   4  -4    3.50   13.50
   7  -4   4    2.70   12.50
   7   4   4   -5.80   12.80
  -7   4  -4  -10.10   10.70
   7  -4  -4  -17.00   10.80
   8   4  -4   -1.20   16.30
   8  -4   4   -0.60   15.60
  -8   4   4  -17.60   12.30
   8  -4  -4  -15.60   13.30
   8   4   4   -0.20   16.80
   0  -5  -4  185.88   19.20
   0  -5   4  118.89   19.10
   0   5   4  164.88   18.40
   0   5  -4  173.68   20.20
   0  -5  -4  171.28   18.80
   0  -5   4  171.88   20.10
   0  -5  -4  143.99   17.80
   0   5   4  163.78   18.20
   0   5  -4  166.38   19.70
  -1   5   4  167.28   18.10
   1  -5   4  161.88   21.10
   1  -5   4  125.79   20.80
   1   5  -4  181.08   21.30
  -1   5   4  181.88   19.70
   1   5  -4  167.38   20.70
  -1  -5  -4  145.69   19.70
   1  -5  -4  166.48   18.40
  -1   5  -4  160.58   20.60
  -1  -5   4  208.48   23.00
  -1  -5   4  162.58   20.20
   1  -5  -4  185.28   18.60
  -1   5  -4  178.58   21.90
   1   5   4  175.28   21.40
  -1  -5   4  175.48   21.20
   1   5   4  184.58   21.30
  -2   5   4  262.67   24.60
  -2   5   4  243.08   25.40
  -2  -5  -4  231.98   27.20
   2   5  -4  257.57   28.00
   2   5  -4  248.68   28.10
   2  -5   4  243.68   28.60
   2  -5   4  261.47   28.50
  -2  -5   4  290.57   29.90
   2  -5  -4  292.67   24.80
  -2   5  -4  253.07   28.70
   2   5   4  290.17   31.00
  -2   5  -4  252.77   27.20
  -2  -5   4  262.87   28.10
   2  -5  -4  243.28   24.80
   3  -5   4   94.59   21.00
   3  -5   4   59.19   14.80
   3   5  -4   72.89   17.60
  -3   5   4   81.89   16.60
  -3   5   4   63.19   14.60
  -3  -5  -4   60.69   16.70
   3   5   4   57.99   17.60
  -3   5  -4   79.89   18.50
  -3   5  -4   69.79   18.80
  -3  -5   4   36.10   13.00
   3  -5  -4   82.49   14.10
   3  -5  -4   78.59   17.10
   4  -5   4   26.70   12.30
   4  -5   4   25.70   10.40
   4   5  -4   23.30   12.10
   4   5  -4   30.00   12.30
  -4   5   4   15.10    9.60
  -4   5   4   23.10   11.60
   4   5  -4   17.30   11.70
  -4   5  -4   10.50   11.20
  -4   5  -4   21.60   11.50
  -4  -5   4   23.40   10.80
   4  -5  -4   11.80   10.10
   4  -5  -4   19.90   10.30
   4   5   4   19.20   12.60
  -5   5   4   20.40   10.90
  -5   5   4   17.30   11.50
   5  -5   4   15.30   13.80
   5   5  -4   25.90   14.20
   5   5  -4   -2.10    6.50
   5  -5  -4   11.00   10.90
   5  -5  -4   24.90   10.90
  -5   5  -4   30.10   12.00
   5   5   4   36.80   16.10
   6  -5   4    7.00   13.60
   6   5  -4    8.80   11.60
   6   5  -4    6.50   11.40
  -6   5   4    4.40   12.70
   6   5   4   11.80   13.20
  -6   5  -4   11.10   13.60
   6  -5  -4    3.00   11.50
   6  -5  -4   -3.90   14.00
  -7   5   4  -14.80    9.20
   7  -5   4    8.40   11.00
   7   5  -4    0.60   11.40
   7   5  -4  -13.50   13.20
   7   5   4   31.60   17.90
  -7   5  -4    3.70    9.40
   0   6   4    4.30    6.40
   0  -6   4   11.40    5.90
   0  -6  -4    4.30    5.10
   0   6  -4    2.30    5.50
   0   6  -4   17.10    8.00
   0  -6  -4   12.50    6.80
   0  -6   4    6.20    5.10
   0  -6  -4    5.10    5.40
   0  -6   4    5.80    6.60
  -1   6   4   75.79   14.70
  -1   6   4   69.69   14.40
  -1  -6  -4   94.19   18.40
   1  -6   4   82.49   17.70
   1   6  -4   48.90   13.40
   1  -6   4   86.09   16.40
  -1   6  -4   88.19   17.40
   1   6   4  101.49   18.90
  -1   6  -4   74.29   16.00
   1  -6  -4   67.19   13.20
   1  -6  -4   86.29   15.70
   1   6   4   73.39   15.50
  -1  -6   4   87.59   17.90
  -1  -6   4   83.09   16.80
   1  -6  -4   89.69   15.80
  -1  -6   4  105.39   19.70
  -2  -6  -4   85.89   19.30
   2   6  -4   70.49   15.90
   2  -6   4   76.29   15.60
   2   6  -4   60.19   15.50
  -2   6   4   63.09   14.00
   2  -6   4   57.29   15.60
  -2   6   4   72.29   14.10
   2  -6  -4   77.59   13.90
   2  -6  -4   77.39   15.80
   2   6   4   86.09   22.90
  -2  -6   4   62.59   16.40
  -2  -6   4   59.29   16.00
  -2   6  -4   93.89   18.10
  -3   6   4   18.30    8.60
  -3   6   4   19.50    8.70
   3   6  -4   13.90    9.10
  -3  -6  -4   12.50    7.20
   3  -6   4   33.00   11.60
   3   6  -4   16.00    8.60
   3  -6   4   11.90    9.90
  -3  -6   4   12.20    8.80
   3   6   4   12.50    7.60
   3  -6  -4   27.20   11.20
   3  -6  -4   26.10   10.00
   3   6   4   53.29   17.00
  -3   6  -4   13.00    8.80
  -3   6  -4   21.60   11.70
  -4   6   4   11.60    8.70
   4  -6   4   -3.40    7.90
   4   6  -4    1.30    9.60
   4   6  -4    6.20    8.50
   4  -6   4    3.70   12.60
  -4   6  -4    9.10    8.50
   4  -6  -4    3.60    5.90
   4  -6  -4    3.50    7.30
   4   6   4    1.90    8.90
   5   6  -4   42.80   14.10
  -5   6   4   34.20   14.10
   5  -6   4   17.40   15.00
   5   6  -4   18.00   13.40
   5   6   4   11.20   14.20
   5  -6  -4   27.70   15.60
   5  -6  -4   18.20   12.00
  -5   6  -4   24.10   13.60
  -6   6   4   18.60   12.20
   6   6  -4   46.00   17.40
   6  -6   4   13.00   10.30
   6   6  -4   -8.50   10.40
   6   6   4   19.50    9.40
   6  -6  -4   -0.10   11.00
   6  -6  -4  -21.40   13.70
  -6   6  -4   19.00   12.40
  -7   6   4   10.30   16.20
   7  -6   4   -6.70   11.60
   7   6  -4    2.30   14.20
   7   6  -4    2.50   17.20
   7   6   4  -10.70   11.40
   7   6   4  -18.10   11.50
  -7   6  -4   -2.20   11.20
   7  -6  -4    7.70   14.20
   0  -7   4   89.69   17.80
   0  -7  -4  125.29   20.20
   0   7  -4   90.29   18.60
   0  -7  -4   97.69   18.00
   0   7  -4  107.39   20.00
   0  -7  -4   98.79   18.00
   0  -7   4  110.39   20.40
   0  -7   4  111.99   20.80
   0   7   4  112.39   19.30
   1  -7   4  102.79   19.60
  -1   7   4   95.09   17.50
  -1   7   4  113.89   19.00
   1  -7   4   86.19   21.60
  -1  -7  -4   93.49   19.20
   1  -7  -4   99.69   18.90
  -1   7  -4   85.49   19.20
  -1  -7   4   95.69   19.60
   1   7   4  137.79   23.20
  -1  -7   4   93.19   19.30
  -1   7  -4   99.39   23.10
  -1  -7   4  130.89   29.10
   1   7   4   96.09   19.10
   1  -7  -4   97.49   17.90
   1  -7  -4  113.09   19.50
  -2   7   4   40.20   12.50
   2   7  -4   16.10    8.20
   2   7  -4   30.50   10.40
   2  -7   4   52.99   15.90
  -2  -7  -4   37.50   10.50
  -2   7   4   27.00   10.90
  -2  -7   4    9.70   10.20
  -2  -7   4   31.70   12.80
  -2  -7   4   27.20   11.90
  -2   7  -4   26.10   11.70
   2   7   4   46.90   15.10
  -2   7  -4   37.40   10.40
   2   7   4   42.20   14.80
   2  -7  -4   25.90   10.40
   2  -7  -4   38.50   11.90
  -3   7   4   11.60    7.60
   3  -7   4    6.70   10.50
   3   7  -4    0.90    3.90
   3  -7   4   10.80    9.70
   3   7  -4    4.40    7.70
  -3   7   4   13.80    8.60
  -3  -7   4   -3.50    6.60
   3  -7  -4   17.10    7.70
   3   7   4   19.60   11.00
  -3   7  -4    6.30    7.60
  -3   7  -4   16.10   10.20
   3  -7  -4    7.40    6.60
   3   7   4   -0.50    5.80
  -4   7   4    7.60    9.30
   4  -7   4    9.90   11.40
   4   7  -4   13.40   11.30
   4   7  -4   15.70   10.20
  -4   7   4   13.10    9.50
   4   7   4   19.30   12.80
  -4   7  -4   -3.50    7.30
   4   7   4    0.10    7.00
   4  -7  -4    1.70    8.00
   4  -7  -4   10.60    8.40
   5   7  -4    1.70   10.20
   5  -7   4   10.00   12.70
  -5   7   4   -1.00   11.80
   5   7  -4    7.90    9.40
   5   7   4    1.10    7.60
   5  -7  -4  -21.50   10.10
  -5   7  -4    0.30    7.70
   5   7   4   23.60   17.00
   6   7  -4   11.70   14.30
   6  -7   4   15.20   14.50
   6   7  -4    3.10   12.90
  -6   7   4   -7.40    8.70
   6   7   4   10.20   14.00
   6   7   4   10.90   18.10
   6  -7  -4   -9.00   10.60
  -6   7  -4   -0.80   12.00
   7  -7   4   -0.30   14.80
   7   7  -4  -16.80   10.50
  -7   7   4   47.90   18.30
   7   7  -4   -6.30   15.60
   7   7   4    0.30   14.00
  -7   7  -4   -4.30   10.50
   7  -7  -4   12.60   15.40
   0   8   4   34.70   13.60
   0  -8  -4   42.20   13.20
   0  -8  -4   47.50   14.30
   0  -8   4   50.69   15.50
   0  -8   4   62.39   17.10
   0  -8  -4   35.30   12.10
   0   8  -4   47.70   15.10
   0  -8   4   76.49   18.40
   0   8  -4   34.80   13.00
   1  -8   4   19.30    9.70
   1   8  -4   27.10   10.30
  -1  -8  -4   32.80   12.10
   1  -8   4   29.90   11.30
  -1   8   4   30.80   11.50
  -1  -8  -4   29.40   11.40
   1  -8  -4   31.50   11.60
   1  -8  -4   33.00   11.60
  -1   8  -4   28.00   11.10
  -1  -8   4   30.60   12.40
   1   8   4   17.90   11.00
  -1  -8   4   24.60    9.00
  -1  -8   4   35.30   11.70
   1   8   4   39.30   13.20
   1  -8  -4   25.10    9.80
  -1   8  -4   46.70   13.50
   2   8  -4   29.00   13.90
  -2  -8  -4   19.10   10.70
  -2   8   4   36.90   12.80
   2  -8   4    9.10   10.60
   2  -8   4   19.90   10.30
  -2   8   4   21.50    9.60
   2   8  -4   24.90   11.90
   2  -8  -4   15.90   10.30
  -2  -8   4   32.40   11.60
  -2   8  -4   14.10   11.00
   2   8   4   19.30   10.10
   2  -8  -4   32.00   10.30
  -2  -8   4    8.50   10.60
  -2  -8   4   55.29   17.30
   2   8   4   29.00   13.10
  -2   8  -4   29.90   10.90
   3   8  -4   10.40    9.50
   3   8  -4   -6.10    5.00
  -3   8   4    7.10    7.50
   3  -8   4   -0.40    3.70
  -3   8   4   10.30    6.50
   3   8   4    4.60    7.40
  -3   8  -4   -2.40    6.80
   3  -8  -4   -9.50    6.70
   3  -8  -4   -3.30    7.90
   3   8   4    9.90   11.70
  -4   8   4   28.50   12.30
   4   8  -4   28.20   15.10
   4  -8   4   17.80   11.70
  -4   8   4   15.10   11.80
   4   8  -4   29.60   13.80
  -4   8  -4   34.70   14.20
   4   8   4   22.80   16.40
   4   8   4   30.90   14.80
   4  -8  -4   12.60    9.10
   5   8  -4    2.10   11.90
   5   8  -4   31.90   16.20
  -5   8   4   10.40   11.00
   5  -8   4   10.10    8.00
   5  -8  -4    5.10   12.40
   5   8   4   24.80   16.90
   5   8   4   24.90   14.80
   5  -8  -4   30.00   12.00
  -5   8  -4    9.80   10.40
   6  -8   4    5.90    8.90
  -6   8   4  -12.30    8.50
   6   8  -4    2.70   13.00
   6   8  -4   -7.10    8.50
   6  -8  -4    5.70   14.30
   6   8   4   -7.30   14.20
  -6   8  -4   19.90   16.60
   6   8   4  -19.60   11.90
   7   8  -4    4.40   12.70
   7   8  -4   -8.70   16.60
  -7   8   4   30.10   17.10
   7  -8   4   -7.70   15.10
   7   8   4    7.00   15.50
   7  -8  -4  -17.50   13.60
   0  -9   4   48.60   15.50
   0  -9  -4   78.09   18.20
   0  -9  -4   90.59   19.70
   0   9  -4   88.29   22.20
   0  -9   4   57.49   16.40
   0   9  -4   52.79   16.10
   0   9   4   54.09   16.00
   0  -9   4   81.69   20.50
   0  -9  -4   75.39   18.80
   1  -9   4   15.40   10.40
   1   9  -4   17.00    9.30
  -1   9   4    4.40    8.30
   1  -9   4    0.30    7.50
  -1  -9  -4    4.70   10.00
  -1  -9  -4   15.80   10.20
   1   9   4    4.40    4.40
   1  -9  -4   11.80    9.70
   1   9   4    5.80    8.00
  -1   9  -4   10.40    8.90
   1  -9  -4   11.90   10.10
  -1  -9   4   -4.70    5.80
  -1   9  -4    6.10    7.40
   1  -9  -4    4.30    6.60
  -2   9   4   51.29   15.30
  -2   9   4   22.70   10.80
   2   9  -4   35.80   12.80
   2   9  -4   35.40   13.60
   2  -9   4   51.39   15.80
   2   9   4   33.60   14.40
  -2  -9   4   37.10   13.80
  -2   9  -4   27.40   10.70
   2   9   4   33.80   14.60
   2  -9  -4   31.60   11.30
   2  -9  -4   33.50   13.90
   3   9  -4    8.20    8.50
   3  -9   4   -6.00    8.00
  -3   9   4    2.50    6.90
   3   9  -4    1.80    7.10
  -3   9   4  -14.30    6.30
  -3   9  -4    9.80    8.20
   3  -9  -4    6.40    7.70
   3   9   4    0.80    5.50
  -3  -9   4    8.70    6.40
   3   9   4    4.90   10.80
   4   9  -4   50.39   17.60
   4  -9   4   44.40   15.20
  -4   9   4   80.39   21.00
   4   9  -4   71.39   20.40
   4   9   4   58.79   20.70
   4  -9  -4   75.29   20.20
  -4   9  -4   47.00   17.80
   4  -9  -4   76.99   20.50
   4   9   4   54.89   20.30
   5   9  -4   17.10    9.80
  -5   9   4   46.00   18.50
   5  -9   4   16.40   11.70
   5   9  -4   32.90   15.20
   5   9   4   11.10    8.50
  -5   9  -4    0.70    7.70
   5  -9  -4    7.20   11.10
   5   9   4   13.40   15.20
   6  -9   4    7.00   12.30
   6   9  -4   -8.00   16.40
   6   9  -4    7.70   13.70
  -6   9   4  -10.00   14.20
  -6   9  -4  -19.30   10.10
   6  -9  -4  -10.80   11.40
   6   9   4   -0.70   11.30
   6   9   4   -5.20   14.50
  -7   9   4    3.40    9.70
   7   9  -4  -10.00   12.80
   7   9  -4  -11.70   12.90
   7  -9   4  -35.20   12.40
   7   9   4   -5.30   20.40
   7   9   4  -14.70   11.20
  -7   9  -4   -2.00   17.40
   7  -9  -4  -10.10   17.20
   0  10  -4    0.20    5.00
   0  10   4   10.00    9.50
   0 -10   4    3.70    8.50
   0 -10  -4    1.90    8.00
   0 -10  -4   10.40   10.00
   0 -10  -4   17.90   11.60
   1 -10   4   82.79   22.90
   1  10  -4   95.59   22.10
  -1  10   4  106.79   22.80
  -1 -10  -4   61.99   19.10
   1  10   4   78.89   20.10
   1 -10  -4   94.79   21.70
   1 -10  -4   78.59   20.70
   1 -10  -4   93.69   22.40
  -1 -10   4  100.39   23.50
  -1  10  -4  115.99   25.60
  -2  10   4   96.99   22.00
  -2 -10  -4   55.99   18.90
   2  10  -4   61.29   19.60
   2 -10   4   65.19   20.50
  -2  10   4   54.09   16.60
   2 -10  -4   51.39   16.00
   2  10   4   77.69   20.00
  -2  10  -4   43.30   14.20
  -2 -10   4   88.29   22.90
   2 -10  -4   59.99   17.90
   2  10   4   47.00   16.30
   2 -10  -4   61.79   18.70
  -3  10   4    1.60    8.40
   3  10  -4   -2.50    6.30
   3 -10   4    0.50    5.90
   3  10  -4  -12.30    8.10
   3 -10  -4    0.00   11.30
  -3 -10   4    1.10    5.30
  -3  10  -4    4.40    8.50
   3 -10  -4    2.80    8.00
   3  10   4    3.60    9.10
   4  10  -4   -2.00    9.30
   4 -10   4    4.10   11.50
   4  10  -4    4.60   11.50
  -4  10   4   -7.80    9.20
   4 -10  -4   11.60   11.60
   4 -10  -4   -0.80    8.90
   4  10   4   -2.10    9.90
  -4  10  -4    2.40   13.50
   4  10   4    2.50    9.40
   5 -10   4    1.80   14.00
   5  10  -4   14.30   15.30
  -5  10   4   -8.30   10.60
   5  10  -4   -7.70    5.90
   5  10   4    3.70   11.20
   5 -10  -4  -17.20   11.90
   5  10   4   -0.90   12.10
  -5  10  -4   21.60   13.60
   6 -10   4   -8.30   12.50
  -6  10   4   -8.70   10.50
   6 -10  -4   -5.10    9.90
  -6  10  -4   25.90   16.00
   6  10   4  -12.40   10.80
   6  10   4    4.50   12.20
   0 -11  -4   -4.90    6.10
   0 -11   4    5.20    8.50
   0  11  -4   -5.20    9.00
   0  11   4   11.60    9.20
   1 -11   4   51.69   18.60
  -1  11   4   65.39   19.70
   1  11  -4   53.59   18.60
  -1 -11  -4   38.20   14.60
   1 -11  -4   76.59   20.50
  -1  11  -4   41.60   16.00
   1 -11  -4   82.79   22.00
  -1 -11   4   53.19   18.70
   1  11   4   65.39   19.00
  -2 -11  -4   59.29   19.70
   2  11  -4   20.90   14.00
   2 -11   4   28.50   17.20
  -2  11   4   13.40    9.00
   2  11   4   59.89   19.40
  -2  11  -4   30.90   15.20
   2  11   4   31.20   13.80
  -2 -11   4   28.00   13.60
   2 -11  -4   31.90   14.60
   2 -11  -4   29.30   13.00
  -3  11   4    6.30   10.60
   3  11  -4    6.70   12.20
   3 -11   4    3.60    7.80
   3  11   4   20.40   12.70
   3 -11  -4   -6.70    9.40
   3 -11  -4    1.60   11.10
   3  11   4    3.80    8.70
  -3 -11   4   30.00   18.00
   4  11  -4   -9.20   10.90
  -4  11   4   22.00   16.70
   4 -11   4   -5.70   11.80
   4  11  -4   32.30   17.10
   4  11   4   13.50   15.20
  -4  11  -4   -7.40    8.30
   4 -11  -4   -6.20    9.80
  -4 -11   4   10.70   13.80
   5 -11   4  -11.60   11.80
   5  11  -4   -4.70   14.70
  -5  11   4  -15.50   11.20
   5  11  -4  -17.40   13.20
   5  11   4    3.70   11.00
  -5  11  -4  -23.60    9.00
   5  11   4  -13.80    9.50
   5 -11  -4  -19.20   13.00
  -6  11   4   -1.10   12.80
   6  11  -4   23.00   13.00
   6  11  -4   25.30   16.60
   6 -11   4   -1.20   14.00
   6  11   4   -2.50   13.50
  -6  11  -4   26.00   13.00
   6 -11  -4    6.70   13.90
   0 -12  -4   -3.70    6.70
   0  12  -4    3.50    7.40
   0  12   4   -5.00    8.10
   0 -12   4   -1.40    7.90
  -1  12   4    9.40    9.70
   1 -12   4    6.70   11.20
   1  12  -4    0.10    6.60
  -1 -12  -4    4.40   11.20
   1  12   4   -1.50   11.40
  -1  12  -4   15.00   11.70
   1 -12  -4  -11.90    7.60
  -1 -12   4    7.50   11.20
   2  12  -4    1.20   11.00
  -2 -12  -4   22.30   18.20
  -2  12   4   -5.20    6.90
   2 -12   4   10.00   13.70
   2 -12  -4    5.00    9.10
  -2  12  -4   15.80   12.10
   2  12   4   24.20   16.40
  -2 -12   4   20.80   13.90
  -3 -12  -4   -1.50    9.10
  -3  12   4  -10.20   10.90
   3  12  -4    3.10   10.20
   3  12   4   -6.00    9.40
  -3 -12   4  -15.90    6.80
  -3  12  -4  -13.90    9.00
   3 -12  -4   -0.10    8.20
   3  12   4   -6.70    9.10
   4  12  -4  -14.40    5.90
   4 -12   4   11.70   15.00
  -4  12   4    5.50   14.10
   4  12   4    9.80   16.00
   4 -12  -4   10.00   11.90
  -4 -12   4   -1.70   16.50
  -4  12  -4    4.20   14.30
   4  12   4    5.60    9.40
   5  12  -4   -4.90   12.60
  -5  12   4   11.30   13.70
   5 -12   4   15.20   15.10
   5  12  -4   12.10   10.80
  -5  12  -4  -28.20   11.00
   5  12   4   -6.10    6.30
  -5 -12   4   -6.70   10.50
   5 -12  -4   -3.00   14.40
   5  12   4  -20.00   13.40
   0  13  -4   13.50   12.10
   0 -13   4   41.50   17.50
   0 -13  -4   29.00   17.80
   0  13   4   26.80   15.90
  -1 -13  -4  -14.20    8.80
  -1  13   4  -21.70    9.50
   1 -13   4    2.90    7.30
   1  13  -4    8.20   11.70
  -1  13  -4   -7.40    9.00
   1 -13  -4    7.00   10.60
   1  13   4   -6.90   10.10
  -1 -13   4    9.00   11.40
  -2  13   4  -14.50    9.80
  -2 -13  -4   -2.30   11.90
   2 -13   4    4.40   12.00
   2  13  -4    9.00   11.40
  -2 -13   4  -14.30   12.70
  -2  13  -4   13.10   11.40
   2 -13  -4  -12.20   10.80
   2  13   4  -11.70    8.00
   3  13  -4   10.80   13.50
  -3 -13  -4  -13.30    7.80
   3 -13   4   -2.50    6.90
  -3  13   4   -7.00    9.00
  -3 -13   4    4.00    8.30
   3  13   4   -5.80    7.70
   3  13   4    2.00   10.50
  -3  13  -4   -3.50   10.80
   4 -13   4   -7.30    9.70
  -4 -13  -4   23.40   15.40
   4  13  -4   14.20   10.20
  -4  13   4   17.90   15.70
   4  13  -4  -12.60   11.70
   4  13   4  -13.10   13.80
   4 -13  -4  -13.70   11.10
  -4 -13   4   -1.30    8.30
   4  13   4   11.30   13.80
  -4  13  -4  -17.20   11.20
   5  13  -4   -0.80   12.10
   5 -13   4   -5.70   17.10
  -5  13   4  -24.50   10.20
   5 -13  -4  -29.30   14.50
  -5  13  -4   -9.10   14.20
   5  13   4  -16.20   14.80
   0  14  -4   11.40   14.30
   0  14   4   -5.50    9.80
   0 -14   4  -10.30   10.70
   0 -14  -4   21.50   13.10
   1 -14   4   11.80    9.90
  -1 -14  -4   14.40   17.10
   1  14  -4   -0.20   12.40
  -1  14   4   -2.10   11.10
  -1 -14   4   16.30   14.80
  -1  14  -4   -8.20   11.50
   1  14   4   10.40   11.20
   1 -14  -4    7.80   13.20
  -2  14   4   -1.40   12.70
   2  14  -4   -7.70   12.70
  -2 -14  -4    7.60   11.00
   2 -14   4   -1.70   12.90
  -2 -14   4    4.60   13.20
   2 -14  -4  -16.90    9.80
  -2  14  -4    7.50   11.30
   2  14   4  -13.00   11.10
  -3  14   4   -3.90   12.60
   3  14  -4    5.80   14.80
  -3 -14  -4  -11.00   10.40
   3 -14   4    8.20   14.70
   3  14   4    5.20   14.00
  -3 -14   4   -2.40    8.30
   3 -14  -4    5.00   16.20
  -3  14  -4    7.10    9.00
   3  14   4  -14.60   14.00
  -4  14   4  -12.70    9.80
  -4 -14  -4    8.30    9.10
   4  14  -4  -26.60   11.10
   4  14   4    7.00   11.40
   4 -14  -4   -4.00   14.90
  -4 -14   4  -10.00   10.00
  -4  14  -4  -12.60   12.90
   4  14   4   -1.00   12.80
   0 -15  -4  -19.90   14.10
   0  15  -4   -8.20   10.40
   0  15   4   -7.70   12.10
   1  15  -4   -0.80    6.10
  -1 -15  -4  -29.50   10.40
   1 -15   4   25.30   16.00
  -1  15   4  -17.50    9.20
   1  15   4  -12.50    9.30
  -1  15  -4  -11.40   10.20
   1 -15  -4  -19.30   11.40
  -1 -15   4  -10.80    4.10
  -2  15   4   18.00   15.70
   2  15  -4    2.20   11.80
  -2 -15  -4    4.80   13.80
   2 -15   4   -5.60    7.70
   2  15   4   -2.70    8.00
  -2  15  -4  -13.40   10.80
  -2 -15   4  -10.80    6.40
   2 -15  -4   -7.20   12.40
  -3  15   4   -5.70   13.20
  -3 -15  -4  -23.40   10.40
   3 -15   4  -19.10   14.30
   3 -15  -4   -6.00   14.60
  -3  15  -4   -8.50   13.00
  -3 -15   4   -2.10    7.60
   3  15   4  -12.00   11.80
   0 -16  -4  -18.30   10.40
   0  16   4    5.90   15.30
   0 -16   4    0.70   10.30
   0  16  -4   -8.20   10.40
  -1 -16  -4  -19.90    9.70
   1 -16   4   11.90   12.10
  -1  16   4  -11.50    9.80
   1  16  -4  -31.80   10.90
  -1 -16   4    4.20   10.10
   1 -16  -4  -21.90    8.50
  -1  16  -4  -21.10    8.40
   1  16   4  -19.50   12.50
  -2  16   4   -3.80   12.40
   2  16  -4   -5.00   13.80
   2 -16   4   28.40   14.90
  -2 -16  -4  -34.10   15.00
  -2 -16   4   -8.80    7.90
  -2  16  -4  -19.40   12.40
   2 -16  -4   -4.10   15.50
   0   0  -5    1.50    1.70
   0   0   5    1.50    1.20
   0   0   5    4.50    2.40
   1   0   5  416.26   29.70
  -1   0   5  420.06   22.20
  -1   0   5  483.15   22.30
   1   0  -5  427.06   23.10
  -1   0  -5  414.86   30.10
  -1   0   5  447.16   23.50
   1   0   5  422.76   28.40
  -1   0  -5  428.66   28.60
  -2   0   5   28.30    7.40
  -2   0   5   36.00    7.70
   2   0   5   17.80    8.60
   2   0  -5   34.60    6.60
   2   0  -5   27.60    6.60
  -2   0  -5   26.00    8.30
  -2   0  -5   21.10    9.60
   2   0   5   24.80    8.50
   2   0  -5   27.80    6.20
   3   0   5  260.97   30.50
  -3   0   5  275.37   27.00
  -3   0  -5  291.07   30.10
  -3   0  -5  196.28   26.10
   3   0  -5  233.88   23.00
   3   0  -5  283.57   26.40
  -3   0   5  244.58   25.70
   3   0   5  263.57   29.60
   4   0  -5   13.50    8.20
  -4   0   5    1.70    6.80
   4   0   5    4.30    5.60
   4   0  -5   -1.80    7.20
   4   0   5   -6.60    6.70
  -4   0   5   -1.60    5.90
  -4   0  -5    4.80    7.40
  -4   0  -5    7.60    6.10
  -5   0   5    9.70    8.60
  -5   0   5   14.10    8.60
  -5   0  -5   22.00   10.20
   5   0  -5   -1.40    4.50
   5   0  -5   -5.60    8.00
   5   0   5  -11.10    7.60
   6   0  -5   18.50   12.70
   6   0  -5   47.50   19.90
   6   0   5   27.70   16.10
   7   0  -5    2.90   14.60
   7   0   5   21.00   14.10
   8   0   5   -0.60   11.10
   0  -1  -5  576.94   31.60
   0  -1   5  655.73   33.50
   0  -1   5  580.84   36.10
   0   1  -5  660.53   33.10
   0   1  -5  714.03   34.80
   0   1   5  640.34   31.80
   1  -1   5  380.06   27.50
   1   1  -5  357.06   21.00
  -1  -1  -5  370.76   26.80
   1   1  -5  348.77   22.40
  -1   1   5  352.76   17.10
  -1   1   5  345.47   18.30
   1  -1   5  364.66   26.40
   1  -1  -5  362.56   18.70
  -1   1  -5  328.67   26.60
  -1   1  -5  339.37   25.70
  -1  -1   5  343.57   22.60
  -1  -1   5  389.46   22.40
   1   1   5  357.66   27.10
   2   1  -5   38.70    8.00
  -2   1   5   45.20    8.20
   2   1  -5   54.39    9.30
   2   1  -5   50.89   10.10
   2  -1   5   30.00    8.50
  -2   1   5   48.20    8.90
  -2  -1  -5   51.39   12.00
   2  -1   5   42.20   11.40
  -2  -1   5   47.20    9.80
   2   1   5   46.60   13.10
  -2   1  -5   46.40   11.20
   2  -1  -5   40.50    6.80
   2  -1  -5   58.19   10.10
  -2   1  -5   46.70   11.70
   2   1   5   43.50   10.10
  -3  -1  -5   48.00   13.70
   3   1  -5   50.09   11.70
   3  -1   5   47.00   14.80
  -3   1   5   36.10   10.80
   3  -1   5   45.20   13.50
   3   1  -5   45.50   10.20
  -3   1   5   40.50   10.70
   3   1  -5   49.10   12.10
   3   1   5   57.09   13.80
  -3  -1   5   43.20   11.50
  -3   1  -5   20.70    9.90
   3   1   5   42.90   14.40
   3  -1  -5   25.40    8.10
  -3   1  -5   39.40   13.40
   3  -1  -5   41.00   10.50
   4   1  -5    9.30    7.90
  -4   1   5   15.80   10.10
   4  -1   5   21.60   10.20
   4  -1   5    3.60    9.90
  -4   1   5    6.80    7.40
  -4  -1  -5   22.70   10.00
   4   1  -5   20.50   11.20
  -4   1  -5   -2.30    6.60
   4  -1  -5   17.20    8.00
   4  -1  -5   13.50    7.70
   4   1   5   19.90   12.60
  -4  -1   5   28.30    9.30
   4   1   5   27.30   12.00
  -4   1  -5   13.10    9.00
   5   1  -5   13.10   11.30
  -5   1   5   -9.30    6.70
   5   1  -5   -4.90    6.20
  -5   1   5   15.40   11.80
   5   1   5    1.60   11.60
   5  -1  -5    8.10    7.40
  -5  -1   5   -5.90    8.90
  -5   1  -5    6.10    9.20
   5  -1  -5  -10.20    6.70
  -6   1   5   17.40   12.20
   6  -1   5   36.70   19.90
   6   1  -5   24.50   10.00
   6  -1  -5    6.80   13.60
  -6   1  -5    7.80   10.10
   6   1   5   12.90   15.10
   6  -1  -5   37.70   13.80
   7   1  -5  -15.30   13.80
   7   1  -5    0.70   11.50
   7  -1   5   -5.00   15.30
  -7   1   5   19.50   12.90
   7  -1  -5  -10.40   11.80
   7   1   5   -1.70    9.60
  -7   1  -5    6.30   11.90
   8   1  -5    6.80   15.90
   8   1  -5   -5.70   15.40
   8  -1   5    6.00   17.90
   8   1   5  -16.20   13.60
   8  -1  -5    6.00   13.20
   0   2  -5  224.78   17.10
   0  -2   5  240.88   17.90
   0  -2  -5  191.08   14.10
   0   2   5  163.68   15.10
   0  -2   5  160.18   15.50
   0   2  -5  161.48   15.40
  -1  -2  -5   80.49   13.60
   1   2  -5  106.89   11.60
  -1   2   5  106.49    8.90
   1  -2   5   92.99   14.70
   1   2  -5  122.39   12.70
  -1   2   5  111.69    9.20
   1  -2  -5   95.59    8.90
  -1   2  -5  107.19   18.20
   1   2   5  108.59   13.60
  -1   2  -5  101.69   13.30
  -1  -2   5   98.89   11.60
  -1  -2   5  111.19   12.20
   2   2  -5   35.50    9.90
   2  -2   5   49.00   11.60
   2   2  -5   45.50   10.90
  -2   2   5   52.29    9.20
   2  -2   5   37.20   10.80
  -2   2   5   54.19    9.30
   2   2  -5   42.40    8.90
  -2  -2  -5   43.80   12.50
   2  -2  -5   53.49    7.90
  -2   2  -5   63.49   13.90
   2   2   5   53.99   13.20
   2  -2  -5   38.70    8.60
  -2  -2   5   57.59   12.00
  -2   2  -5   39.70   11.00
  -3  -2  -5  238.88   30.20
   3   2  -5  269.67   27.90
   3   2  -5  244.98   25.80
   3  -2   5  262.07   30.60
  -3   2   5  268.47   25.80
   3   2  -5  261.97   25.80
   3  -2   5  230.38   28.10
  -3   2   5  267.17   25.90
  -3   2  -5  289.37   32.40
   3   2   5  299.17   32.20
  -3  -2   5  286.17   28.40
   3  -2  -5  273.37   26.70
   3   2   5  279.37   30.70
  -3   2  -5  316.17   32.50
   3  -2  -5  264.27   23.50
   4   2  -5   79.59   18.90
   4  -2   5   71.09   19.00
   4   2  -5   81.39   16.30
  -4  -2  -5   62.49   18.90
  -4   2   5   95.79   18.70
  -4   2   5   72.49   17.20
   4   2  -5   88.29   19.10
   4  -2   5  101.99   23.70
   4  -2  -5  107.99   17.60
  -4   2  -5   76.79   20.50
   4   2   5  106.09   23.90
   4  -2  -5  132.49   23.00
   4   2   5  128.69   25.10
  -4  -2   5   80.89   19.10
  -4   2  -5  109.79   23.10
   5   2  -5   29.20   12.90
   5   2  -5   34.30   12.70
  -5   2   5   27.60   11.50
   5   2  -5   16.00   12.30
  -5   2   5   28.40   11.90
   5  -2   5    4.00   11.50
   5  -2  -5   17.10   11.30
  -5   2  -5   15.50   13.50
  -5  -2   5   21.60   12.90
   5  -2  -5   28.90   13.60
   5   2   5    9.00   11.00
   6  -2   5   40.40   19.50
   6   2  -5   50.79   19.70
  -6   2   5   65.19   19.30
   6   2  -5   44.30   14.30
   6   2   5   68.19   22.50
   6  -2  -5   49.60   15.60
   6  -2  -5   49.50   17.20
   7   2  -5   -7.10    9.60
  -7   2   5    4.20   10.00
   7   2  -5   12.10   12.90
   7  -2   5  -18.70   12.20
  -7   2  -5   -4.00   11.70
   7   2   5  -28.70   13.00
   7  -2  -5   -1.70   15.60
   8   2  -5   10.50   18.60
   8   2  -5  -17.90   13.00
  -8   2   5  -30.80   12.10
   8  -2   5   -5.80   12.30
   8  -2  -5   12.20   18.30
   8   2   5  -12.40   16.80
   0  -3  -5  515.85   31.50
   0   3  -5  536.25   34.50
   0  -3   5  485.25   34.10
   0   3  -5  540.25   38.70
   0   3   5  499.05   31.10
  -1  -3  -5  449.16   32.90
   1  -3   5  468.45   33.60
   1   3  -5  466.75   31.70
   1   3  -5  466.15   32.70
  -1   3   5  466.65   27.80
   1  -3   5  384.56   32.20
  -1   3   5  481.25   27.40
   1  -3  -5  458.55   27.30
   1  -3  -5  464.85   25.40
  -1  -3   5  432.96   32.20
  -1  -3   5  497.75   32.90
  -1   3  -5  417.56   32.80
   1   3   5  442.76   33.20
  -1   3  -5  440.96   33.10
  -1  -3   5  489.95   33.00
  -2  -3  -5   23.00    8.70
   2  -3   5   11.10    7.20
  -2   3   5   24.70    6.80
   2   3  -5   17.80    7.10
   2   3  -5   16.00    5.90
  -2   3   5   12.30    5.00
   2  -3   5   13.40    7.70
   2  -3  -5   14.80    5.40
  -2  -3   5   19.70    7.90
  -2  -3   5   18.20    7.30
  -2   3  -5   18.00    7.80
   2  -3  -5   18.20    5.30
  -2   3  -5   13.90    7.20
   2   3   5   14.20    7.80
   3   3  -5   93.89   17.60
  -3   3   5   68.19   14.10
   3  -3   5   46.90   13.80
   3   3  -5   66.79   14.60
  -3   3   5   67.09   14.00
   3  -3   5   52.89   15.90
   3   3  -5   79.99   15.80
  -3  -3  -5   66.89   17.40
   3   3   5   96.99   21.50
   3  -3  -5   92.39   16.20
  -3   3  -5   60.79   15.70
   3   3   5   72.89   16.30
  -3  -3   5   80.99   17.10
  -3   3  -5   83.99   19.10
   3  -3  -5   73.99   12.20
   4  -3   5  -10.00    5.60
  -4   3   5    0.30    6.00
   4  -3   5   -4.60    6.40
   4   3  -5    2.80    5.40
   4   3  -5   -9.20    4.30
  -4   3   5   -1.40    6.30
  -4  -3  -5    2.40    7.50
   4   3  -5   -2.40    6.60
   4   3   5   -1.40    3.10
   4  -3  -5   -3.10    4.70
   4   3   5    2.30    9.00
  -4   3  -5    3.80    7.50
   4  -3  -5   11.80    6.90
  -4   3  -5   -4.60    9.20
  -5   3   5   20.00   10.70
  -5   3   5   47.30   15.40
   5   3  -5   60.99   18.60
   5   3  -5   28.30   14.00
   5  -3   5   21.10   15.70
   5   3  -5   32.50   12.70
   5  -3  -5   57.79   16.40
   5  -3  -5   51.49   13.90
   5   3   5   30.40   15.60
  -5   3  -5   27.50   13.90
   6   3  -5   27.80   13.40
   6   3  -5   32.20   14.80
  -6   3   5   -4.00   12.00
   6  -3   5   40.70   19.10
   6  -3  -5   23.40   17.10
   6  -3  -5   44.70   15.90
  -6   3  -5   15.20   14.70
   7  -3   5    9.50   14.60
  -7   3   5  -27.10   10.70
   7   3  -5    8.40   12.40
   7   3  -5   -9.80   10.90
  -7   3  -5  -17.40    8.50
   7  -3  -5   14.90   13.20
   7   3   5  -10.80   14.30
   8   3  -5    5.00   16.30
  -8   3   5   -7.60   13.20
   8   3  -5  -12.80   16.80
   8  -3   5   10.20   14.10
   8  -3  -5   -2.60   16.80
   0  -4   5   15.20    6.80
   0   4  -5   19.80    8.20
   0   4   5   18.00    6.40
   0  -4  -5   14.40    6.20
   0  -4   5   14.40    5.70
   0  -4  -5    9.10    5.20
   0   4   5   12.00    5.60
   0   4  -5   17.80    6.50
   1  -4   5  751.52   49.50
   1   4  -5  767.12   49.00
  -1  -4  -5  859.51   50.99
   1  -4   5  781.92   50.59
   1   4  -5  744.83   48.10
  -1   4   5  753.12   44.30
  -1   4   5  790.92   43.70
  -1   4  -5  748.73   49.70
  -1  -4   5  768.72   49.40
   1  -4  -5  742.63   42.00
  -1  -4   5  730.33   48.90
   1  -4  -5  738.63   43.70
  -1  -4   5  762.22   48.80
   1   4   5  780.02   50.29
  -1   4  -5  821.72   50.79
   2   4  -5   49.80   12.00
   2  -4   5   70.19   14.90
  -2   4   5   69.29   12.50
  -2  -4  -5   62.99   15.00
  -2   4   5   79.69   12.50
   2   4  -5   88.79   16.90
   2  -4   5   88.29   17.80
   2  -4  -5   63.19   10.40
   2   4   5  114.89   20.90
   2  -4  -5   75.19   12.80
  -2  -4   5   64.69   13.90
  -2   4  -5   60.39   14.00
  -2   4  -5   63.09   14.80
  -2  -4   5   67.59   14.50
   3  -4   5   -0.80    5.30
   3   4  -5    1.70    7.50
  -3  -4  -5    0.10    5.40
  -3   4   5   12.30    6.20
   3   4  -5    6.50    6.20
  -3   4   5    3.50    5.90
   3  -4   5    0.10    9.30
   3   4   5   -1.60    6.20
  -3   4  -5   18.40   11.30
  -3  -4   5   18.30    8.30
  -3   4  -5   -0.40    4.90
   3  -4  -5   13.30    6.00
   3  -4  -5   10.00    5.40
  -4   4   5   45.20   13.20
   4  -4   5   19.00   13.80
   4   4  -5   46.60   15.80
   4  -4   5   43.00   12.40
   4   4  -5   34.40   11.60
   4   4  -5   40.90   12.80
  -4  -4  -5   48.70   19.20
  -4   4   5   49.00   17.20
   4   4   5   27.70   12.70
   4  -4  -5   50.49   13.20
   4  -4  -5   27.90   10.30
  -4  -4   5   20.20   10.30
  -4   4  -5   47.60   14.50
   4   4   5   45.60   17.00
  -4   4  -5   45.20   16.20
   5   4  -5   -7.30    7.10
  -5   4   5   -8.80    4.50
   5   4  -5    4.90   10.00
   5  -4   5   26.40   16.60
   5   4  -5   18.20   11.60
  -5   4   5   15.80   10.00
   5   4   5    4.50    9.50
  -5   4  -5    1.20    6.80
   5  -4  -5    4.00    8.30
   5  -4  -5    2.30    7.90
   6   4  -5    5.70   10.00
   6  -4   5   -7.90    9.00
  -6   4   5    8.20   10.00
   6   4  -5   -6.10    8.20
  -6   4  -5  -13.10    7.40
   6  -4  -5    0.70   11.70
   6   4   5  -12.40    9.30
   6  -4  -5   -9.00   10.40
   7  -4   5   -3.70   14.00
  -7   4   5   -9.70   10.10
   7   4  -5   11.70   17.80
   7   4   5    6.70   14.40
  -7   4  -5   -1.90    8.30
   7  -4  -5    8.30   14.80
   8  -4   5   -6.80   15.70
   8   4  -5   -7.80   12.70
   8   4  -5   -7.90   17.70
  -8   4   5   41.40   15.80
  -8   4  -5   -9.50   13.50
   8  -4  -5    9.60   13.20
   0  -5  -5   81.39   14.30
   0   5   5   80.49   13.60
   0  -5  -5   83.99   14.60
   0  -5   5   97.79   17.00
   0  -5   5   57.49   12.70
   0   5  -5   90.39   16.20
   0   5  -5  100.99   17.50
   0   5   5   69.89   13.20
  -1  -5  -5  520.35   41.00
   1  -5   5  560.74   43.40
   1   5  -5  604.04   42.50
  -1   5   5  572.44   38.50
   1  -5   5  526.05   41.50
  -1   5   5  520.25   36.40
   1  -5  -5  645.64   42.60
  -1  -5   5  595.94   43.70
  -1   5  -5  515.85   41.30
   1  -5  -5  501.95   36.50
  -1   5  -5  567.34   42.70
  -1  -5   5  617.64   43.40
   1   5   5  555.84   42.30
   1   5   5  570.34   42.60
  -1  -5   5  545.95   41.80
   1  -5  -5  551.14   37.70
  -2  -5  -5   90.29   19.80
   2  -5   5  118.79   21.30
   2   5  -5  114.09   18.80
   2   5  -5  108.49   19.80
   2  -5   5  115.39   20.00
  -2   5   5  100.79   16.50
  -2   5   5  127.49   15.60
   2  -5  -5  145.69   16.60
  -2  -5   5  107.49   19.40
  -2  -5   5  145.39   22.20
   2   5   5  113.79   21.40
  -2   5  -5  102.29   18.80
  -2   5  -5  120.29   21.60
   2  -5  -5   89.29   16.00
   3   5  -5    8.80    7.00
   3  -5   5   -2.60    4.20
  -3   5   5   -1.80    5.80
   3   5  -5    1.20    5.90
  -3  -5  -5    6.70    7.70
  -3   5   5    3.60    5.80
   3  -5  -5   -3.00    5.10
   3  -5  -5    1.80    5.20
   3   5   5    9.30    7.80
  -3   5  -5   -2.50    6.80
  -3   5  -5    8.50    6.30
  -3  -5   5    2.70    7.10
   4   5  -5   13.00   10.50
  -4   5   5    1.10    6.30
   4  -5   5   18.40    9.60
   4  -5   5    3.40    8.90
  -4   5   5   10.80    7.60
   4   5  -5    1.60    6.90
   4   5  -5    5.60    7.00
   4   5   5   -4.40   10.10
  -4   5  -5   -5.60    5.70
  -4  -5   5   -5.30    4.70
   4  -5  -5    6.00    6.00
   4  -5  -5   10.40    7.90
   5   5  -5   28.00   16.00
   5   5  -5   24.50   12.90
  -5   5   5   17.20   10.70
   5  -5   5   29.80   15.20
  -5   5   5    5.40    8.30
  -5   5  -5   38.20   14.00
   5  -5  -5   12.60    8.70
   5   5   5   12.30   12.60
   5  -5  -5   10.90   10.40
   6   5  -5   10.70    9.90
  -6   5   5   10.80   12.00
   6   5  -5   21.20   16.30
   6   5   5    1.00    7.10
   6  -5  -5    4.40   13.80
   6  -5  -5   13.40   10.40
  -6   5  -5   -2.40    7.70
   7   5  -5   -3.60   12.60
  -7   5   5   -0.90   13.10
   7  -5   5   14.80   14.20
   7   5  -5    8.20   14.10
   7   5   5   13.80    8.40
  -7   5  -5   20.00   14.30
   7  -5  -5   27.80   13.30
   0  -6  -5   97.19   17.30
   0   6  -5  104.09   18.40
   0   6  -5   79.29   16.50
   0  -6   5  107.79   19.60
   0   6   5  117.79   18.60
   0  -6  -5  115.49   18.20
   0  -6   5   80.29   16.70
   0  -6   5  138.59   22.10
   1   6  -5   56.19   14.00
   1  -6   5   33.60   12.80
   1  -6   5   71.69   15.60
  -1   6   5   31.10   10.50
  -1   6   5   55.39   12.90
  -1  -6  -5   60.89   14.10
   1  -6  -5   57.59   12.90
   1   6   5   54.99   14.20
  -1   6  -5   53.09   13.20
  -1  -6   5   59.59   14.20
   1  -6  -5   57.39   13.00
   1  -6  -5   72.79   13.70
  -1  -6   5   37.30   12.60
  -1  -6   5   46.80   13.10
  -1   6  -5   64.09   14.50
   1   6   5   52.89   13.50
  -2   6   5   98.59   16.40
   2   6  -5   82.39   21.40
   2   6  -5   82.79   16.80
   2  -6   5   98.59   19.80
  -2   6   5   89.19   16.70
   2  -6   5  115.79   36.60
  -2  -6  -5   90.39   19.80
   2  -6  -5   77.99   13.90
  -2   6  -5   67.39   16.40
  -2  -6   5   90.39   19.70
   2  -6  -5   90.29   16.80
  -2  -6   5   99.59   21.40
  -2   6  -5   57.79   14.80
  -3   6   5   25.00   10.10
   3   6  -5   18.10   10.10
   3  -6   5   15.80   11.00
  -3   6   5   29.80   10.40
   3  -6   5   23.00   11.30
  -3  -6  -5   30.20   13.00
   3   6  -5   20.40    8.20
   3  -6  -5   20.50    9.40
  -3  -6   5   12.60    7.50
  -3   6  -5   22.60   10.20
  -3   6  -5    7.10    8.60
   3   6   5   18.40    9.20
   3  -6  -5   30.40    9.70
  -4   6   5   -3.30    6.10
  -4   6   5   -4.20    5.00
   4   6  -5    5.50    7.60
   4   6  -5   -4.50    5.00
   4  -6   5  -11.90    5.30
   4  -6  -5    2.70    6.80
   4  -6  -5   -1.20    5.80
  -4   6  -5   -0.40    7.60
   4   6   5    9.50    8.70
   5   6  -5   -6.20    5.70
   5   6  -5    6.70    8.60
   5  -6   5   12.10   10.20
  -5   6   5   15.60   10.30
  -5   6   5    4.00   10.50
   5  -6  -5   -9.90    8.10
   5  -6  -5   -4.20    8.30
   5   6   5   16.00    9.40
  -5   6  -5    9.50    7.30
  -6   6   5   22.10   12.10
   6   6  -5    4.50   11.80
   6  -6   5    9.60   13.80
   6   6  -5   10.00   12.90
  -6   6  -5   22.60   15.20
   6   6   5    0.30   13.70
   6  -6  -5    8.30   10.70
   6  -6  -5    7.10   14.10
   7   6  -5   21.10   15.80
   7   6  -5    2.40   17.50
  -7   6   5   21.80   18.80
   7  -6   5    8.40   13.80
  -7   6  -5    3.90   14.20
   7   6   5    9.40   13.50
   7   6   5   -1.20   10.10
   0   7  -5   69.09   18.00
   0  -7  -5   61.29   14.50
   0  -7   5   61.89   14.90
   0  -7  -5   53.19   14.30
   0  -7  -5   72.49   14.90
   0   7  -5   77.39   17.30
   0   7   5   59.59   14.30
   0  -7   5   29.70   11.20
   0  -7   5   72.49   19.80
   1  -7   5   32.60   11.60
  -1   7   5   28.80    9.50
  -1   7   5   26.60   10.00
   1   7  -5   30.50   11.00
  -1  -7  -5   66.79   15.50
   1  -7   5   28.60   11.40
  -1   7  -5   40.70   11.90
   1   7   5   53.39   14.50
  -1  -7   5   34.30   12.20
  -1  -7   5   32.30   10.80
  -1  -7   5   37.80   13.40
   1   7   5   36.80   12.50
   1  -7  -5   41.40   11.30
   1  -7  -5   44.80   11.20
  -1   7  -5   34.00   12.10
   1  -7  -5   60.29   14.60
  -2   7   5   46.90   13.90
  -2  -7  -5   45.10   14.40
   2   7  -5   63.19   16.10
  -2   7   5   45.30   12.20
   2  -7   5   50.79   15.00
   2  -7   5   62.39   17.80
   2   7  -5   43.30   13.00
  -2   7  -5   48.00   13.80
   2  -7  -5   55.79   14.30
   2  -7  -5   41.40   10.30
   2   7   5   51.59   15.80
  -2  -7   5   61.99   15.90
  -2   7  -5   37.50   12.10
  -2  -7   5   48.50   15.70
   2   7   5   38.20   13.20
  -2  -7   5   39.50   12.40
   3   7  -5   26.50   12.00
   3  -7   5   11.60   10.40
   3   7  -5   12.00    9.30
  -3   7   5    6.00    7.90
  -3   7   5   14.90    8.30
   3  -7   5   16.60    9.50
   3   7   5   24.60   10.20
   3  -7  -5   19.40    9.50
  -3  -7   5   16.70   10.80
   3   7   5   12.80   11.40
  -3   7  -5   23.60   11.40
  -3   7  -5   19.70   10.40
   3  -7  -5    9.90    7.80
   4   7  -5   15.90    9.90
   4   7  -5   10.10    9.90
   4  -7   5    9.50   10.60
  -4   7   5    8.50    9.50
  -4   7   5   13.20    9.10
  -4   7  -5    9.90    9.20
   4   7   5   11.10   10.20
   4  -7  -5   25.50   10.80
   4   7   5   25.10   11.50
   4  -7  -5   18.80   11.00
   5   7  -5   -2.20    9.30
   5  -7   5    5.30   12.60
   5   7  -5  -10.80   10.20
  -5   7   5  -10.20    7.80
  -5   7  -5    7.30   12.80
   5  -7  -5   15.70   10.00
   6  -7   5   -2.50    7.30
   6   7  -5    9.90   13.40
   6   7  -5    4.40   11.40
  -6   7   5  -18.00   10.80
  -6   7  -5   26.80   13.20
   6  -7  -5  -34.00   13.80
   6   7   5   -9.00    8.10
   6   7   5   12.80   15.00
   6  -7  -5   11.00    9.90
   7  -7   5  -24.60   14.40
  -7   7   5    5.20   11.40
   7   7  -5    5.30   10.80
   7   7  -5  -13.00   13.40
  -7   7  -5    0.10   13.00
   7   7   5  -11.40   12.00
   7   7   5   -3.10    9.50
   7  -7  -5   -8.10   11.30
   0  -8  -5  173.18   22.70
   0   8  -5  119.09   23.80
   0  -8   5  143.99   25.50
   0  -8  -5  194.28   25.10
   0  -8   5  156.68   26.20
   0   8   5  147.39   28.00
   0  -8   5  121.29   23.90
   0   8  -5  137.79   24.70
   0  -8  -5  213.68   25.50
   1  -8   5    7.40    7.70
  -1  -8  -5   15.90    9.40
   1  -8   5   15.40   10.40
   1   8  -5    7.10    7.80
  -1  -8  -5    9.40    7.70
  -1  -8   5   14.40    6.70
   1   8   5   25.10   10.90
  -1  -8   5   -3.20    8.10
   1  -8  -5   10.30    7.10
   1   8   5   14.60    7.80
   1  -8  -5   14.60    8.70
  -1   8  -5   13.70    7.60
  -1  -8   5   10.60    8.00
   1  -8  -5   12.60    8.70
  -1   8  -5   22.40   10.50
   2   8  -5    7.20    7.30
  -2   8   5   12.40    8.10
   2  -8   5   16.60   11.20
   2   8  -5   -3.50    4.30
  -2   8   5   -5.00    5.50
   2  -8   5    6.90    7.30
  -2  -8  -5   -6.20    8.40
   2  -8  -5   -7.80    4.80
   2  -8  -5   13.60    7.40
  -2   8  -5    2.60    9.40
  -2   8  -5    3.70    5.50
  -2  -8   5   -1.20    5.20
   2   8   5    4.40    5.90
   2   8   5   -5.30    6.80
  -2  -8   5    6.10    9.30
  -2  -8   5   -1.00    6.80
   3   8  -5   15.10    8.40
   3  -8   5    6.60    8.90
   3   8  -5    6.10    8.00
  -3   8   5   11.70    8.80
   3  -8  -5   12.90    8.30
  -3   8  -5    9.60    9.00
   3   8   5   -0.40    8.10
   3  -8  -5    1.50    6.90
   3   8   5   12.60    9.80
  -4   8   5   12.40   10.50
  -4   8   5   27.10   10.60
   4   8  -5   -4.80    6.90
   4   8  -5    5.40    9.50
   4  -8   5   15.00   12.20
   4   8   5   33.00   15.00
   4  -8  -5   11.10   10.90
   4   8   5   13.50   10.60
   4  -8  -5    4.80   11.30
  -4   8  -5   28.40   15.30
   5  -8   5   10.40   11.20
  -5   8   5    8.50   10.60
   5   8  -5   -4.30    7.00
   5   8  -5   -2.90   10.40
  -5   8  -5    4.70    8.80
   5  -8  -5    9.60    9.40
   5   8   5   10.60    9.00
   5  -8  -5   -1.80   11.10
   5   8   5    2.40   12.00
   6  -8   5   16.90   10.70
   6   8  -5   -8.50   10.80
  -6   8   5    1.10    9.70
   6   8  -5   12.20   12.10
   6   8   5   26.60   13.20
   6   8   5   11.00   15.10
   6  -8  -5   20.30   13.80
   7  -8   5   15.40   17.90
   7   8  -5  -14.50   12.90
   7   8  -5   -4.00   13.40
  -7   8   5   -4.50   16.20
   7  -8  -5   -8.00    9.40
   7   8   5   19.60   16.50
  -7   8  -5   22.90   14.00
   7   8   5  -15.50    8.70
   0   9  -5   15.30    8.20
   0  -9   5   -1.50    9.30
   0   9   5    2.70    7.40
   0   9  -5   20.30    8.10
   0  -9  -5   22.90   12.00
   0  -9  -5   11.80    6.40
   0  -9   5   19.50   11.10
   0  -9  -5   14.10   10.40
   0  -9   5   16.10    9.60
  -1  -9  -5   -6.70    5.50
   1  -9   5   16.70    8.70
   1  -9   5   -3.30    5.70
  -1   9   5   -2.20    5.90
   1   9  -5    0.50    5.60
  -1  -9  -5    5.90    6.10
   1   9   5    6.00    6.50
   1   9   5    5.00    7.60
   1  -9  -5    7.40    7.60
  -1  -9   5   -1.40    4.70
  -1   9  -5   -4.60    4.90
   1  -9  -5   -6.00    5.00
   1  -9  -5    5.70    5.60
  -2   9   5   -0.40    7.20
  -2   9   5   19.50    8.50
   2   9  -5   19.30   10.80
   2  -9  -5    1.50    6.30
   2   9   5   14.50    9.80
   2  -9  -5    6.30    8.50
  -2   9  -5   -2.00    4.90
  -2  -9   5    2.20    8.60
   2   9   5    2.80    6.00
  -3   9   5  -14.00    8.00
   3   9  -5   10.90   12.00
  -3   9   5    2.90    8.10
   3   9  -5   -3.20    5.20
   3  -9   5    1.70    8.20
  -3  -9   5    6.80   12.60
  -3   9  -5    9.00    8.80
   3  -9  -5   11.50    8.00
   3  -9  -5    5.90   10.10
   3   9   5   -3.50    9.80
   3   9   5    6.90    9.40
  -4   9   5  -10.10    9.80
   4  -9   5   26.60   14.70
   4   9  -5    8.10   10.40
   4   9  -5   -7.00    6.20
   4  -9  -5   -3.90   10.80
  -4   9  -5   -1.40   10.40
   4   9   5   -0.30   11.80
   4   9   5   15.20   11.00
   4  -9  -5   -3.00    9.90
   5   9  -5   15.20   11.70
   5   9  -5   34.40   16.20
  -5   9   5    7.00   10.70
   5   9   5   35.90   17.40
   5  -9  -5   28.00   14.90
   5  -9  -5   25.60   13.40
  -5   9  -5   31.00   17.10
   5   9   5   34.00   17.10
   6   9  -5   17.90   14.80
  -6   9   5    4.80    8.80
   6  -9   5    0.20   11.70
   6   9  -5    6.60   13.90
   6   9   5   -9.80   12.10
   6  -9  -5  -12.10   13.00
  -6   9  -5    0.70    7.80
   6   9   5    3.20    8.80
   7  -9   5  -24.90   12.40
   7   9  -5    1.80   17.00
  -7   9   5   12.20   14.00
   7   9  -5   42.70   26.10
   7   9   5   -6.00   17.60
   7   9   5  -37.50   14.70
   7  -9  -5  -13.60   15.40
  -7   9  -5  -26.70   13.00
   0 -10  -5   80.89   20.20
   0 -10  -5   65.89   18.40
   0 -10  -5   57.79   16.70
   0  10  -5   40.40   14.90
   0  10   5   34.60   12.90
   0 -10   5   47.70   18.30
  -1 -10  -5   24.40   12.10
   1  10  -5   26.50   12.90
   1 -10   5   15.00   11.10
  -1  10   5   19.20   10.90
   1  10   5   37.20   13.80
  -1  10  -5   23.80   11.00
  -1 -10   5   16.30   11.50
   1 -10  -5   25.30   11.90
   1  10   5   43.90   14.30
   1 -10  -5   37.80   14.30
   1 -10  -5   27.30   16.10
   2  10  -5   69.99   19.00
  -2  10   5   79.19   20.40
  -2  10   5   61.39   17.50
   2 -10   5  106.09   26.10
  -2 -10   5   62.29   20.70
   2 -10  -5   74.49   19.20
   2  10   5   92.79   23.90
   2 -10  -5   66.09   16.70
  -2  10  -5   72.49   20.00
   2  10   5   88.89   22.80
   3 -10   5   -0.40   11.00
  -3  10   5    4.10   13.30
   3  10  -5    5.30    8.20
   3  10  -5   31.70   13.80
   3  10   5    5.70    8.10
   3 -10  -5   12.60    9.00
  -3 -10   5    2.30   10.00
  -3  10  -5    0.60   10.00
   3  10   5   35.70   16.40
   3 -10  -5   21.80   11.60
  -4  10   5   10.80   10.90
   4  10  -5    4.60    9.70
   4 -10   5    7.90    9.20
   4 -10  -5    1.00    7.50
   4  10   5   21.20   13.20
   4 -10  -5   -8.50   12.20
   4  10   5   -4.80    9.90
  -4  10  -5  -19.90   11.30
  -5  10   5   -6.60   15.90
   5  10  -5    0.40   10.60
   5 -10   5   10.00   14.60
   5  10  -5   16.10   13.60
  -5  10  -5    2.50   11.20
   5  10   5   -2.40   10.80
   5  10   5  -18.60   10.20
   5 -10  -5    7.70   12.70
   6 -10   5   -7.10   15.70
   6  10  -5   -9.20   11.20
  -6  10   5    0.80   12.20
   6  10  -5   15.50   12.30
   6  10   5  -10.10   17.90
   6  10   5   -6.20    8.90
  -6  10  -5   11.60   15.70
   6 -10  -5    4.80   11.40
   0  11   5    6.30    9.90
   0  11  -5    0.90    9.60
   0 -11   5    3.60    8.40
   0 -11  -5   -2.30    8.80
   1 -11   5   18.30   12.60
  -1  11   5   -4.20    7.40
   1  11  -5    8.70   10.90
  -1 -11  -5    6.90   10.90
   1 -11  -5   36.70   15.00
  -1  11  -5    1.00    6.90
   1  11   5    3.80    8.50
   1 -11  -5   32.50   15.20
  -1 -11   5   28.40   12.80
   2 -11   5    0.10    7.80
   2  11  -5    6.00   10.30
  -2  11   5   17.00   10.20
  -2 -11  -5    5.20   12.40
   2  11   5   26.90   13.20
   2 -11  -5    3.80    7.80
   2  11   5   23.70   12.80
   2 -11  -5   16.70   10.80
  -2 -11   5   29.90   14.80
  -2  11  -5    9.00   11.30
   3  11  -5   -0.10   12.30
  -3  11   5    3.90    6.50
   3 -11   5    7.00   11.20
   3 -11  -5  -19.60   13.50
   3  11   5  -18.60    9.70
  -3 -11   5   13.40   16.60
   3 -11  -5  -15.40    8.80
  -3  11  -5   -5.80    8.70
   3  11   5   10.00   14.90
   4  11  -5  -11.70    9.50
   4 -11   5  -16.20   13.10
   4  11  -5   -5.30   12.40
   4 -11  -5    8.10   11.20
  -4 -11   5   -9.70    8.80
   4  11   5   -6.70    7.40
   4  11   5    2.00   11.10
  -4  11  -5  -12.90    7.20
   4 -11  -5   -5.60   18.30
   5 -11   5   30.00   24.20
   5  11  -5    2.20   12.60
  -5  11   5    5.10   15.10
   5  11  -5   -1.50   13.40
  -5  11  -5   18.10   15.30
   5 -11  -5   17.40   12.40
   5  11   5   15.10   15.50
   5  11   5  -20.80    8.40
   6 -11   5  -35.70   14.10
  -6  11   5   -0.20   10.90
   6  11  -5    6.80   21.00
   6  11  -5   -8.20   12.30
  -6  11  -5   24.60   17.50
   6 -11  -5  -13.40   13.90
   6  11   5   10.70   16.80
   0 -12   5   14.60   14.90
   0  12  -5   14.10   11.30
   0 -12  -5   15.10   11.40
   0  12   5   12.20   11.40
  -1 -12  -5   26.80   15.40
   1 -12   5   33.50   15.20
   1  12  -5   25.10   17.30
  -1  12   5   16.50   11.70
   1 -12  -5    0.90   10.70
   1  12   5   -0.70   10.30
  -1  12  -5   27.50   16.50
  -1 -12   5   45.00   19.40
   2  12  -5   10.10   10.40
  -2  12   5   -3.40    9.30
   2 -12  -5    4.90    9.30
  -2 -12   5   -1.00   11.10
  -2  12  -5    1.40   11.50
   2  12   5    6.20   12.40
   3  12  -5    4.00    9.70
   3 -12   5   -0.20    9.60
  -3 -12  -5    6.30   14.60
   3 -12  -5  -10.20    7.10
   3  12   5  -18.70   10.40
   3  12   5    5.60   10.10
  -3  12  -5    4.40   11.40
  -3 -12   5  -11.60    9.00
  -4  12   5    4.40   14.90
   4 -12   5   10.90   15.30
   4  12  -5   -6.90   13.10
   4  12  -5  -14.20    9.90
   4 -12  -5    6.20   12.60
   4  12   5   -2.90    7.60
  -4 -12   5   -3.80    8.30
   4  12   5    0.90    7.30
  -4  12  -5   27.10   13.60
   5 -12   5   15.10   13.60
   5  12  -5   -9.80   10.60
   5  12  -5  -14.30    7.20
  -5  12   5   10.80   11.20
  -5 -12   5  -10.80   10.60
   5  12   5   -8.80   12.90
  -5  12  -5   -4.20   13.60
   5  12   5   -9.40   12.20
   5 -12  -5  -10.30   15.70
   0 -13   5   23.70   14.40
   0 -13  -5   30.00   16.30
   0  13   5   36.40   19.50
   0  13  -5   15.30   14.30
  -1  13   5   10.80   10.90
   1  13  -5   22.80   12.90
   1 -13   5   17.70   14.30
   1  13   5   29.60   14.10
  -1  13  -5  -16.40    7.60
   1 -13  -5   13.10    9.70
  -1 -13   5    6.30    9.30
  -2 -13  -5   12.50   10.60
   2 -13   5   10.60   11.30
   2  13  -5  -11.00    9.90
  -2  13   5   10.30   12.50
  -2  13  -5   -4.50   13.30
   2 -13  -5   15.50   13.20
  -2 -13   5  -13.20   13.10
   2  13   5   27.80   15.50
  -3  13   5   28.10   13.90
   3  13  -5    4.50   13.50
   3 -13   5    8.90   16.30
  -3 -13  -5   25.10   17.20
   3  13   5   11.90   14.90
  -3 -13   5   31.90   17.30
   3 -13  -5   27.80   16.10
   3  13   5   14.90   16.40
  -3  13  -5   34.20   11.80
   4  13  -5   -7.10    6.00
   4 -13   5   14.20   14.70
   4  13  -5  -17.10    9.80
  -4  13   5   13.40   14.70
   4  13   5    6.90   12.60
  -4 -13   5    0.50   10.50
  -4  13  -5   -1.30   10.50
   4 -13  -5  -20.30   14.20
   4  13   5  -16.70   11.70
   5  13  -5  -16.80   15.10
  -5  13   5    7.00   12.70
   5 -13   5   16.80   18.10
   5  13   5  -18.60   13.10
  -5 -13   5    5.50    9.50
   5  13   5  -15.50   14.10
   5 -13  -5  -19.20   13.90
   0 -14   5    8.20   14.10
   0 -14  -5   44.70   17.00
   0  14   5  -13.40   10.30
   0  14  -5    8.30   14.70
  -1 -14  -5   15.20   11.00
   1  14  -5   -8.80    8.00
   1 -14   5    1.60    9.80
  -1  14   5   10.80   14.20
   1  14   5   12.40   12.50
  -1  14  -5  -14.10   10.20
  -1 -14   5   23.10   12.60
   1 -14  -5   19.70   14.60
  -2 -14  -5  -13.80   12.10
   2 -14   5   -0.80    9.80
   2  14  -5    4.10   11.40
  -2  14   5  -20.30    7.40
  -2 -14   5   -4.90    7.30
   2 -14  -5  -14.80   10.50
  -2  14  -5  -16.10    9.20
   2  14   5    0.30   13.10
   3  14  -5  -12.30    8.10
   3 -14   5  -16.90    7.40
  -3  14   5   -3.20    9.80
  -3 -14  -5   15.20    9.80
   3  14   5    1.20    9.50
  -3  14  -5  -13.80   10.80
   3 -14  -5  -21.40    9.50
   3  14   5   -6.90   10.80
  -3 -14   5    7.70   12.40
  -4 -14  -5    1.40   14.70
   4 -14   5    7.00   17.40
   4  14  -5  -12.80   12.00
  -4  14   5  -14.70    9.30
   4  14   5    6.60   19.00
   4 -14  -5   -6.20   15.50
  -4 -14   5    3.70   10.50
   4  14   5    2.40   10.70
   0 -15   5  -15.50   12.30
   0  15  -5   15.30   12.30
   0 -15  -5   -3.50    9.80
   0  15   5    4.60   13.40
  -1 -15  -5   -8.90    8.00
   1  15  -5  -16.70    8.00
   1 -15   5   10.00   11.00
  -1  15   5  -14.70    8.60
   1  15   5  -15.20    9.20
  -1 -15   5    7.00    9.40
   1 -15  -5  -23.70    9.70
   2  15  -5    5.70   10.90
  -2  15   5   -4.70    9.80
   2 -15   5   24.70   12.90
  -2 -15  -5    5.30    9.70
  -2  15  -5  -27.50   11.00
  -2 -15   5   -7.20    9.00
   2  15   5    4.10   10.50
   2 -15  -5    7.80   14.30
  -3 -15  -5   -8.40   15.50
  -3  15   5   -2.80   12.10
   3 -15   5   -2.30    9.80
   3  15  -5   -7.20   12.20
   3  15   5   20.20   18.10
   3 -15  -5  -24.00   12.80
  -3 -15   5  -19.10   15.40
  -3  15  -5  -27.90   11.60
   0 -16  -5    3.00   11.20
   0 -16   5  -15.50   10.90
   0  16  -5  -12.40   13.20
   0  16   5   -5.20   13.20
   1 -16   5   38.70   23.40
   1  16  -5   17.20   15.40
  -1 -16   5  -11.50   11.60
   1  16   5  -16.90    9.30
  -1  16  -5   16.70    8.30
   2  16  -5   -5.30   18.70
   2 -16   5    9.60   16.40
  -2 -16  -5    7.80   11.60
  -2  16   5    1.10   15.40
   2 -16  -5   -9.60   11.10
  -2 -16   5   12.90   13.10
  -2  16  -5   41.10   12.70
   0   0   6 1768.52   81.99
   0   0   6 1725.13   79.29
   0   0  -6 1910.21   81.99
  -1   0  -6  929.61   50.69
  -1   0   6  815.72   40.00
   1   0  -6  817.42   39.80
  -1   0   6  804.52   38.00
  -1   0   6  812.92   38.30
   1   0   6  843.82   49.10
   1   0   6  899.21   48.10
  -1   0  -6  872.31   47.30
  -2   0  -6   70.59   13.80
  -2   0  -6   97.29   17.50
   2   0   6   89.79   17.10
  -2   0   6   75.69   11.70
   2   0  -6  102.79   10.30
   2   0   6   86.79   14.80
  -2   0   6   96.79   11.80
   2   0  -6   95.49   11.90
   2   0  -6   80.69    9.20
  -3   0   6  166.08   20.80
  -3   0   6  186.78   21.40
   3   0   6  132.69   25.20
   3   0  -6  201.38   19.90
   3   0  -6  198.48   19.30
  -3   0  -6  207.18   25.30
   3   0  -6  192.68   21.10
  -3   0  -6  154.08   26.00
   3   0   6  135.59   22.40
   4   0  -6   31.50   10.00
  -4   0   6   44.20   13.10
  -4   0   6   27.10   12.90
   4   0   6   48.00   16.50
   4   0   6   32.00   15.40
   4   0  -6   40.50   13.00
  -4   0  -6   46.80   14.20
  -4   0  -6   27.80   10.80
   5   0  -6   -5.10    8.40
  -5   0   6   18.70   10.40
  -5   0  -6   14.40    9.40
   5   0   6   18.00   12.30
  -5   0   6    7.40    5.50
   5   0  -6   16.50   10.80
   6   0  -6   13.70   12.30
   6   0  -6    2.20    7.90
   6   0   6   -1.90    6.80
   7   0  -6   -7.80   10.40
   7   0   6   18.50   15.50
   7   0  -6    0.60   12.50
   8   0  -6  -17.30   13.20
   8   0   6   19.70   18.60
   8   0  -6   13.90   16.70
   0   1   6 1198.48   61.89
   0  -1   6 1472.25   65.69
   0   1  -6 1182.68   62.79
   0   1  -6 1465.75   65.59
   0  -1   6 1445.26   64.29
   1  -1   6  239.28   20.80
  -1   1   6  219.48   11.80
   1   1  -6  232.68   14.80
   1   1  -6  220.58   16.60
   1   1  -6  221.68   14.70
   1  -1   6  231.28   21.70
  -1  -1  -6  230.38   20.80
  -1  -1   6  240.58   17.60
  -1   1  -6  205.38   20.60
  -1  -1   6  246.38   17.10
   1  -1  -6  222.88   11.80
  -1  -1   6  277.47   17.40
  -1   1  -6  214.08   19.70
   1   1   6  312.47   24.00
   2  -1   6  657.63   46.20
   2  -1   6  705.43   49.20
  -2   1   6  668.33   38.80
   2   1  -6  667.53   38.80
   2   1  -6  712.73   42.00
  -2  -1  -6  746.03   49.90
   2   1  -6  661.13   39.40
  -2   1   6  740.23   39.90
   2  -1  -6  617.54   34.30
   2   1   6  725.53   47.70
   2   1   6  630.44   47.60
  -2  -1   6  671.53   41.50
  -2   1  -6  691.93   47.20
   2  -1  -6  671.73   39.10
  -2   1  -6  731.03   49.99
   2  -1  -6  690.43   34.80
  -3   1   6  191.08   21.50
   3   1  -6  188.58   21.60
   3  -1   6  182.38   23.40
   3   1  -6  189.68   20.20
   3   1  -6  174.18   19.90
   3  -1   6  178.98   28.00
  -3   1   6  195.18   20.80
  -3  -1  -6  153.88   26.20
   3  -1  -6  165.98   18.90
   3   1   6  143.49   25.20
  -3  -1   6  221.68   23.30
   3  -1  -6  200.08   21.70
   3   1   6  141.29   23.10
  -3   1  -6  148.59   25.80
  -3   1  -6  125.59   22.00
   4   1  -6  290.57   31.20
  -4  -1  -6  238.78   37.50
  -4   1   6  312.07   32.20
   4  -1   6  323.97   38.20
   4   1  -6  325.77   31.10
   4   1  -6  241.58   27.00
   4  -1   6  298.37   35.20
  -4   1   6  245.98   29.10
   4  -1  -6  307.17   31.70
  -4   1  -6  237.58   32.00
   4   1   6  285.87   37.20
   4   1   6  300.07   34.60
   4  -1  -6  232.88   25.70
  -4  -1   6  245.68   29.40
  -4   1  -6  348.87   39.10
   5  -1   6   20.00   16.10
   5   1  -6   18.20   11.10
   5   1  -6   26.10   11.00
  -5   1   6   34.80   13.70
   5   1  -6   40.90   14.90
  -5   1   6   36.00   13.80
  -5   1  -6   62.89   18.50
   5  -1  -6   28.30   11.70
  -5  -1   6   45.30   15.00
   5   1   6   16.20   10.80
   5  -1  -6   17.50   11.60
   6   1  -6   25.40   11.80
   6   1  -6   -3.00    8.40
  -6   1   6    1.80   10.80
   6  -1   6   -7.20    9.20
   6   1  -6  -12.50   12.20
   6  -1  -6   17.30   10.90
   6  -1  -6  -18.70    9.60
   6   1   6   27.10   15.30
  -7   1   6   -4.40   10.40
   7  -1   6    3.30    9.90
   7   1  -6    8.30   11.00
   7   1  -6   25.00   12.50
   7  -1  -6  -15.00   14.10
  -7   1  -6   -8.40    8.70
   7   1   6  -25.70   10.30
   8  -1   6   28.40   18.20
   8   1  -6  -26.90   16.10
   8  -1  -6   -0.40   12.90
   8   1   6  -25.90   12.50
   8  -1  -6    7.90   14.10
   0  -2   6  581.24   39.30
   0   2  -6  784.82   41.10
   0   2  -6  764.12   41.90
   0  -2   6  821.62   42.00
   0  -2  -6  667.63   37.30
  -1   2   6  132.99    9.60
   1  -2   6  146.49   17.50
  -1  -2  -6  167.18   18.00
  -1   2   6  138.89    9.40
   1   2  -6  138.69   13.30
   1   2  -6  154.08   15.00
   1  -2   6  141.09   15.90
  -1   2  -6  179.88   18.40
  -1  -2   6  160.28   14.60
  -1  -2   6  144.99   14.70
  -1  -2   6  143.29   14.50
   1  -2  -6  128.09    9.80
   1   2   6  156.48   17.00
  -1   2  -6  122.69   15.60
   2  -2   6  233.38   26.50
  -2   2   6  247.38   19.00
   2   2  -6  213.18   20.40
   2  -2   6  219.08   24.40
   2   2  -6  254.77   24.00
  -2   2   6  244.18   19.50
   2   2  -6  288.87   23.80
  -2  -2  -6  278.77   27.70
  -2   2  -6  236.18   26.40
   2  -2  -6  215.38   18.90
  -2  -2   6  262.07   23.80
   2  -2  -6  264.87   16.00
  -2   2  -6  257.17   25.80
  -2  -2   6  241.48   22.50
   2   2   6  230.68   23.80
   2   2   6  226.08   25.70
  -3  -2  -6  476.85   44.70
   3   2  -6  574.74   39.90
   3   2  -6  500.15   39.00
   3  -2   6  550.24   45.60
   3   2  -6  554.34   42.00
   3  -2   6  509.35   45.80
  -3   2   6  594.14   40.00
  -3   2   6  526.75   39.60
   3   2   6  550.64   47.40
  -3   2  -6  513.05   45.80
   3  -2  -6  540.25   39.90
  -3   2  -6  552.34   46.00
   3   2   6  500.25   44.10
  -3  -2   6  550.14   41.80
   3  -2  -6  551.74   35.00
  -4   2   6   17.70    9.20
  -4   2   6   27.10    9.90
   4  -2   6   30.40   13.20
   4   2  -6    2.90    7.00
   4  -2   6   13.20   10.90
  -4  -2  -6   16.00   11.90
   4   2  -6   10.90    9.40
   4   2  -6   21.60   10.50
   4   2   6   21.50    9.70
   4  -2  -6   28.40    8.80
  -4  -2   6    5.60    6.40
  -4   2  -6   10.70   10.80
   4   2   6   17.40    9.00
  -4   2  -6   24.50    9.30
   4  -2  -6    7.10    8.50
   5  -2   6   11.20    9.40
   5   2  -6   26.80   13.20
  -5   2   6   34.80   12.60
  -5   2   6   12.60   12.80
   5   2  -6   15.90    9.90
  -5   2  -6   18.60   11.60
   5   2   6   21.30   11.70
   5  -2  -6    9.60    8.80
  -5  -2   6   21.90   12.80
   5  -2  -6   15.60   11.30
   6   2  -6   25.70   15.60
   6   2  -6    7.60    8.00
  -6   2   6   -7.70   12.30
   6  -2   6   -0.60   10.90
   6  -2  -6   12.40    9.30
   6   2   6   25.20   21.50
   6  -2  -6  -17.30    9.50
   7   2  -6    4.50   12.00
   7  -2   6    0.10    9.80
   7   2  -6    9.10   14.20
  -7   2   6   15.00   11.90
   7   2   6  -24.20   13.90
   7  -2  -6    1.70   12.80
  -7   2  -6    4.30   11.40
   8  -2   6   21.50   15.20
   8   2  -6    3.60   14.70
  -8   2   6    1.30   12.30
   8   2  -6    0.70   13.10
   8  -2  -6    5.30   14.60
   8   2   6   -9.60   15.80
   0  -3   6  181.38   18.80
   0   3   6  186.98   15.80
   0   3  -6  176.98   17.90
   0   3  -6  196.28   18.90
   0  -3  -6  182.78   16.20
   0  -3   6  186.98   18.40
   1  -3   6  328.37   28.60
   1  -3   6  370.26   29.10
  -1  -3  -6  357.46   28.60
  -1   3   6  356.06   21.80
  -1   3   6  370.66   22.50
   1   3  -6  383.46   28.10
   1   3  -6  370.56   26.90
   1  -3  -6  354.06   22.00
  -1   3  -6  333.57   28.30
   1   3   6  335.37   27.80
  -1  -3   6  337.47   26.60
  -1   3  -6  325.27   28.40
  -1  -3   6  363.56   27.70
  -1  -3   6  333.57   27.00
  -2  -3  -6   79.99   16.40
  -2   3   6   88.29   11.40
   2  -3   6   75.69   16.10
   2  -3   6   58.59   13.50
   2   3  -6   75.39   13.00
  -2   3   6   63.39   10.90
   2   3  -6   97.79   16.20
   2  -3  -6   96.19   11.80
   2   3   6   95.69   18.10
   2  -3  -6   84.39    9.40
  -2   3  -6   59.89   13.90
  -2  -3   6   70.99   14.10
  -2   3  -6   99.39   18.70
  -2  -3   6   76.69   15.00
   3   3  -6   97.39   16.90
   3  -3   6  116.09   23.60
  -3  -3  -6  130.99   24.00
   3   3  -6  107.89   20.00
   3   3  -6  118.49   19.10
  -3   3   6  100.29   16.60
  -3   3   6  107.79   16.70
   3  -3   6  107.69   19.90
   3   3   6  119.59   21.40
   3  -3  -6  161.08   18.50
  -3   3  -6  119.19   24.90
  -3   3  -6  108.09   21.60
  -3  -3   6   79.79   17.00
   3  -3  -6  146.59   18.70
   3   3   6   90.49   19.80
   4   3  -6   -7.80    5.20
   4  -3   6   -0.80    7.60
  -4   3   6    0.20    6.40
   4   3  -6    4.70    6.90
   4   3  -6    7.10    8.30
  -4   3   6    1.20    7.10
   4  -3   6   -2.40    6.00
   4  -3  -6    5.30    6.10
  -4   3  -6   -5.70    8.70
   4  -3  -6    9.20    6.70
   4   3   6   17.30    9.60
  -4  -3   6    5.80    8.00
  -4   3  -6    3.30    7.40
   4   3   6   -4.60    5.40
  -5   3   6   46.80   14.80
  -5   3   6   76.89   19.40
   5  -3   6   62.89   21.50
   5   3  -6   43.50   15.30
   5   3  -6   57.69   16.50
   5   3  -6   44.40   15.50
   5  -3  -6   53.59   13.60
   5  -3  -6   46.00   15.70
  -5   3  -6   26.60   15.50
   5   3   6   47.40   17.10
   6   3  -6    0.20    5.90
  -6   3   6    2.80    9.60
   6  -3   6    1.60   11.90
   6   3  -6    4.20    8.60
   6  -3  -6   -3.90   11.70
   6  -3  -6   11.20   10.60
  -6   3  -6    9.50    8.20
   6   3   6   -2.60    7.60
   7   3  -6   -4.80   11.30
   7   3  -6  -12.50   11.20
   7  -3   6   -8.00    7.00
  -7   3   6   -4.70   10.40
   7   3   6   -8.70    6.00
  -7   3  -6   11.60   12.50
   7  -3  -6  -17.00    8.80
   8   3  -6  -33.00   15.90
   8  -3   6    9.80   17.80
   8   3  -6  -24.80   13.70
   8  -3  -6  -18.20   13.40
  -8   3  -6   17.90    8.40
   8   3   6  -11.10    7.60
   0  -4   6  958.60   58.69
   0   4  -6 1035.50   59.69
   0   4   6  998.90   55.69
   0  -4  -6  994.00   56.09
   0  -4   6 1041.40   60.79
   0   4  -6  998.40   59.29
   0   4   6 1053.09   56.09
  -1   4   6  112.49   12.70
   1  -4   6   83.29   15.20
  -1   4   6  126.69   13.10
   1   4  -6   63.29   12.30
  -1  -4  -6   77.89   14.70
   1  -4   6   71.89   15.40
   1  -4  -6   99.99   10.60
  -1   4  -6   90.99   16.40
  -1  -4   6   85.69   15.30
   1  -4  -6   97.79   11.90
   1   4   6   84.39   16.00
  -1  -4   6  104.29   15.90
   1  -4  -6  117.69   12.60
  -1  -4   6   73.29   14.10
  -1   4  -6   81.09   14.90
   2   4  -6    9.70    6.40
   2  -4   6   17.90    6.90
   2  -4   6   10.70    8.00
   2   4  -6   11.30    6.80
  -2  -4  -6    6.80    7.10
  -2   4   6   18.70    6.40
   2  -4  -6   16.20    5.20
   2  -4  -6   11.50    5.50
   2   4   6   11.80    8.30
  -2   4  -6    4.00    7.30
  -2  -4   6   12.80    6.50
  -2   4  -6   10.90    6.10
  -2  -4   6   21.70    7.80
   3   4  -6   11.60    5.90
  -3  -4  -6   -4.20    5.70
  -3   4   6   10.00    6.30
   3   4  -6   11.30    7.40
   3  -4   6   -5.20    5.70
  -3   4   6   -2.30    4.80
   3  -4   6    5.20    7.60
   3  -4  -6    4.50    5.70
  -3   4  -6   16.70    8.40
  -3   4  -6    4.50    7.50
   3  -4  -6   12.30    6.20
   3   4   6   12.00   10.60
   4  -4   6   27.10   13.90
   4   4  -6   10.90   10.10
   4  -4   6   32.90   12.30
  -4   4   6   33.90   11.40
   4   4  -6   40.80   16.30
  -4   4   6   24.60   11.70
  -4   4  -6   18.50   11.30
  -4  -4   6   26.50   11.90
   4   4   6   47.40   17.10
   4  -4  -6   22.40   12.10
  -4   4  -6   30.80   13.70
   4  -4  -6   19.40    8.00
  -5   4   6   11.10    9.00
   5   4  -6    9.50    8.70
   5   4  -6  -13.70    7.20
  -5   4   6    1.10    6.80
   5  -4   6    5.10   11.60
   5   4  -6   -6.20    9.70
   5  -4  -6   -1.70    7.90
   5  -4  -6   -0.90    8.20
   5   4   6   13.80    9.60
  -5   4  -6    9.30   11.10
   6  -4   6    3.30   18.90
   6   4  -6    1.90    8.40
  -6   4   6   10.60   12.80
   6   4  -6   -2.30   10.20
   6  -4  -6  -12.80   10.20
   6  -4  -6   12.20   15.70
  -6   4  -6   16.60   12.50
   6   4   6    1.40   14.30
  -7   4   6    7.90   11.40
   7  -4   6  -14.20   10.20
   7   4  -6   -9.80   12.00
   7   4  -6   10.20   17.20
   7   4   6  -14.50   13.90
  -7   4  -6    0.00   10.20
   7  -4  -6   19.20   16.70
   8  -4   6    2.20   14.20
  -8   4   6   14.60   12.50
   8   4  -6   -4.90   15.90
   8   4  -6  -17.40   12.50
  -8   4  -6    6.70   11.20
   8  -4  -6   -2.10   12.70
   8   4   6   -4.30   19.80
   0  -5  -6  170.38   19.60
   0  -5   6  203.18   23.40
   0   5   6  208.58   21.20
   0   5  -6  182.88   21.90
   0   5   6  189.68   20.00
   0  -5  -6  223.08   21.90
   0  -5   6  178.48   21.60
   0   5  -6  209.58   22.70
   1  -5   6 1091.49   68.59
   1  -5   6 1109.39   70.19
  -1   5   6 1103.09   62.79
   1   5  -6 1107.09   67.39
  -1   5   6 1153.58   62.79
  -1  -5  -6 1121.29   68.19
  -1   5  -6 1120.29   69.49
   1  -5  -6 1197.48   63.09
   1   5   6 1112.99   67.99
   1   5   6 1169.58   68.89
  -1  -5   6 1136.49   69.39
  -1   5  -6 1083.09   68.69
   1  -5  -6 1115.09   59.99
  -1  -5   6 1122.19   68.29
   1  -5  -6 1182.28   63.29
  -1  -5   6 1139.79   68.69
  -2   5   6    6.10    6.60
   2  -5   6    3.10    5.70
  -2  -5  -6    9.00    6.70
   2   5  -6   25.30    9.80
   2   5  -6   13.60    6.30
   2  -5   6   11.20    8.30
  -2   5   6    9.90    6.00
   2  -5  -6    7.70    6.20
   2   5   6   15.20    9.40
  -2   5  -6   -1.50    4.70
  -2   5  -6   11.50    9.40
  -2  -5   6    5.30    6.00
  -2  -5   6    5.40    7.90
   2  -5  -6    6.90    4.20
   3   5  -6    3.60    6.10
   3  -5   6    1.10    7.00
   3   5  -6    3.50    5.00
  -3   5   6    4.20    5.30
  -3  -5  -6   -9.90    7.50
   3  -5   6   12.70    7.40
  -3   5   6   32.10   10.40
   3  -5  -6    1.20    5.60
  -3   5  -6    0.50    6.80
   3   5   6   10.90    9.40
  -3  -5   6    7.20    7.00
   3  -5  -6    9.10    6.20
  -3   5  -6    2.10    5.90
   4   5  -6   80.39   19.00
  -4   5   6   87.29   17.10
   4   5  -6   67.89   18.00
   4   5  -6   63.29   16.70
  -4   5   6   85.39   17.50
   4  -5   6   63.59   19.10
   4   5   6   60.89   17.60
   4  -5  -6   97.49   17.50
   4  -5  -6   79.19   18.40
  -4  -5   6   79.59   18.50
  -4   5  -6   45.90   16.20
  -5   5   6  -14.10    7.40
   5   5  -6    9.60    7.90
  -5   5   6   12.80   11.80
   5  -5   6   17.30   13.30
   5   5  -6    5.70    7.90
  -5   5  -6    0.50   11.10
   5  -5  -6   20.50   11.60
   5   5   6   18.20   15.70
   5  -5  -6    4.40    9.70
   6   5  -6    7.50   12.00
  -6   5   6   48.60   17.80
   6  -5   6   12.30   14.80
   6   5  -6    6.70   13.00
  -6   5  -6   19.20   15.70
   6  -5  -6   13.30   14.20
   6  -5  -6   31.70   14.20
   6   5   6   35.30   16.80
   7   5  -6  -23.20   11.00
   7   5  -6   14.50   18.90
   7  -5   6   24.10   20.00
  -7   5   6   12.10   14.40
   7  -5  -6    1.80   15.20
  -7   5  -6   10.40   12.10
   7   5   6   -4.30   19.30
   0  -6  -6  465.65   37.00
   0   6   6  482.45   38.20
   0   6   6  501.85   37.90
   0  -6   6  492.25   40.80
   0  -6  -6  468.15   36.90
   0   6  -6  514.05   40.70
   0  -6   6  493.55   41.40
   0   6  -6  473.55   39.90
  -1   6   6   59.69   12.30
  -1   6   6   51.59   12.60
   1  -6   6   62.89   14.70
   1   6  -6   69.59   15.30
  -1  -6  -6   65.59   15.70
   1  -6   6   55.39   13.60
  -1   6  -6   47.20   13.10
  -1  -6   6   59.39   14.60
   1  -6  -6   76.49   14.50
  -1   6  -6   71.79   15.60
  -1  -6   6   68.49   15.20
  -1  -6   6   54.89   14.70
   1  -6  -6   70.49   13.50
   1  -6  -6   57.39   11.60
   1   6   6   72.89   15.70
   1   6   6   70.89   14.70
   2  -6   6  252.37   30.20
   2  -6   6  293.87   33.30
  -2  -6  -6  261.87   30.30
  -2   6   6  284.57   27.60
  -2   6   6  267.67   25.40
   2   6  -6  226.58   27.60
   2  -6  -6  255.87   25.20
  -2   6  -6  259.27   29.80
  -2  -6   6  225.18   27.90
   2  -6  -6  279.27   24.50
  -2   6  -6  257.77   30.90
  -2  -6   6  229.18   29.10
   3   6  -6   -1.00    6.30
  -3   6   6    9.50    5.70
  -3   6   6   17.30    8.20
   3   6  -6   14.00    7.90
  -3  -6  -6   21.30   11.20
   3  -6   6    5.40    7.50
   3  -6   6   12.60    9.40
   3   6   6    0.20    5.00
   3  -6  -6   20.00    7.50
  -3  -6   6    8.80    7.90
  -3   6  -6   22.60    8.70
  -3   6  -6    6.20   11.80
   3  -6  -6   11.10    8.80
  -4   6   6    8.00    8.80
   4  -6   6    4.00    7.30
  -4   6   6   -3.90    6.70
   4   6  -6    0.20    5.80
   4   6  -6    5.00    7.70
   4   6   6   -0.60    7.60
   4  -6  -6    3.00    7.40
   4  -6  -6   -0.70    6.60
  -4   6  -6    2.70    8.30
   5  -6   6   43.00   18.20
  -5   6   6   15.20   11.30
   5   6  -6   14.30   12.10
  -5   6   6    8.10   11.60
   5   6  -6   16.20   11.90
   5  -6  -6   12.20   10.50
  -5   6  -6    9.80    9.80
   5   6   6    7.50   10.60
   5  -6  -6   13.50    9.30
  -6   6   6    9.60    9.60
   6  -6   6   -5.40   14.80
   6   6  -6   -5.30   12.40
   6   6  -6   -6.60    9.30
   6  -6  -6   -1.40   11.70
   6   6   6   -7.90    4.60
  -6   6  -6  -12.60    6.70
   6  -6  -6  -16.10   11.50
   7  -6   6    5.10   13.90
   7   6  -6    4.10   16.00
   7   6  -6    3.70   14.60
  -7   6   6   59.09   15.60
   7   6   6   38.60   21.80
   7  -6  -6   -8.30   15.80
  -7   6  -6  -29.90   10.40
   0  -7  -6  223.78   25.20
   0  -7   6  262.77   29.60
   0  -7  -6  233.58   25.60
   0  -7   6  267.77   29.70
   0   7  -6  251.67   28.70
   0   7   6  213.68   26.10
   0  -7   6  226.78   36.90
   1   7  -6   -0.70    6.10
   1  -7   6   21.80   11.30
  -1   7   6   13.70    7.00
   1  -7   6   12.70    8.00
  -1  -7  -6   21.10    9.70
   1  -7  -6    6.00    6.30
  -1   7  -6   11.30    7.60
   1  -7  -6    4.70    6.40
   1   7   6   22.60   10.60
  -1  -7   6   23.00   10.00
  -1   7  -6    9.40    7.60
   1   7   6   13.30    9.90
   1  -7  -6   18.20    8.00
  -1  -7   6   13.40    8.90
  -1  -7   6   10.80   10.60
  -2  -7  -6    1.10    6.50
   2   7  -6   -0.70    4.50
   2   7  -6    4.20    4.90
   2  -7   6    4.30    6.10
  -2   7   6    4.90    5.40
   2  -7   6   -7.00    6.50
  -2   7   6   -4.40    4.40
  -2   7  -6   -4.20    5.50
  -2   7  -6   -2.10    4.20
  -2  -7   6   -2.90    6.10
   2   7   6    4.10    8.10
  -2  -7   6   -6.50    3.30
   2  -7  -6    2.50    5.80
   2  -7  -6  -12.70    4.40
   2   7   6   -5.60    4.20
  -2  -7   6   -2.00    3.70
  -3   7   6   -5.40    5.60
   3   7  -6   -5.60    4.90
   3   7  -6   24.90    9.40
   3  -7   6   -2.80    4.60
   3  -7   6   22.30   12.30
  -3  -7   6   -7.90    6.20
   3   7   6   -9.80    7.70
   3  -7  -6   -5.80    5.60
   3   7   6    0.00    6.60
  -3   7  -6   -5.30    5.50
   3  -7  -6   -5.70    4.50
  -4   7   6   -5.00    6.40
   4   7  -6    0.30    5.80
  -4   7   6   -1.30    6.10
   4  -7   6   -1.70    8.20
   4   7  -6    5.70    8.40
   4  -7  -6   -4.40    8.20
   4  -7  -6   -3.40    7.90
   4   7   6    8.00   11.50
   4   7   6    7.00    9.30
  -4   7  -6    5.20    8.50
   5   7  -6   11.40   10.50
   5  -7   6   33.40   19.10
  -5   7   6  -12.50    8.40
   5   7  -6   -3.20   10.10
   5   7   6  -13.80    8.90
   5  -7  -6    1.70    9.10
   5   7   6    7.00   16.00
   5  -7  -6   -6.70    8.50
   6  -7   6   12.90   12.40
  -6   7   6   25.20   17.70
   6   7  -6   22.20   12.30
   6   7  -6   11.60   17.70
  -6   7  -6   45.40   16.90
   6   7   6   13.70   15.50
   6   7   6   18.30   16.60
   6  -7  -6    6.00   14.60
   6  -7  -6   26.30   12.80
   7  -7   6    5.80   12.50
   7   7  -6   -8.30   11.70
   7   7  -6  -18.10   11.50
  -7   7   6    7.20   11.70
   7   7   6    8.00   15.60
   7  -7  -6   -0.20   12.80
  -7   7  -6   -5.50   12.30
   7   7   6   17.00   19.80
   0  -8   6   -2.20    6.10
   0   8  -6   -3.00    4.00
   0  -8  -6   -0.90    5.50
   0   8  -6    5.70    5.20
   0  -8   6    0.60    4.30
   0  -8   6    1.10    4.40
   0  -8  -6   -5.20    4.70
  -1   8   6    5.80    6.20
   1  -8   6   13.50    9.00
  -1  -8  -6   12.40    9.60
   1  -8   6    2.10    4.10
  -1  -8  -6    4.40    5.10
   1   8  -6   12.20    8.80
   1  -8  -6    3.00    3.90
  -1  -8   6  -11.30    6.60
   1   8   6   11.60    8.70
  -1  -8   6   15.30   10.50
   1  -8  -6   -5.50    5.90
  -1   8  -6    0.80    8.20
  -1   8  -6   10.40    7.10
  -1  -8   6   -1.30    4.80
   1   8   6    4.00    6.70
   1  -8  -6   10.80    6.80
   2   8  -6   78.99   20.80
  -2   8   6   53.89   14.70
   2   8  -6   60.79   15.80
  -2  -8  -6   57.09   16.90
  -2   8   6   70.39   15.90
   2  -8   6   58.09   17.30
   2  -8   6   75.09   20.10
   2  -8  -6   46.00   12.70
   2   8   6   80.59   19.90
  -2  -8   6   82.39   20.50
   2  -8  -6   49.20   15.00
  -2  -8   6   55.69   15.70
  -2   8  -6   68.09   17.70
   2   8   6   62.29   17.50
  -2  -8   6   67.69   23.20
  -2   8  -6   56.69   16.10
   3   8  -6   12.00    9.40
   3   8  -6   33.70   13.90
   3  -8   6   17.70   11.30
  -3   8   6   19.60   10.70
  -3   8   6   23.00   11.50
   3   8   6   14.20   10.80
  -3  -8   6    2.20    6.60
  -3   8  -6   24.00   11.80
   3  -8  -6   21.30   10.10
   3  -8  -6   16.10    8.60
   3   8   6   24.00   12.20
   4   8  -6   19.20   14.50
  -4   8   6   13.40    9.10
  -4   8   6   36.80   14.20
   4  -8   6   19.70   12.70
   4   8  -6   10.50   11.80
   4   8   6   22.60   10.80
   4  -8  -6   18.10   11.70
   4   8   6   26.30   13.40
  -4   8  -6    5.90   10.60
   4  -8  -6   14.60    9.90
   5   8  -6  -25.70   10.40
   5   8  -6   15.50   12.10
  -5   8   6   -1.10   10.40
   5   8   6  -10.60   10.10
   5   8   6   -0.80   10.30
   5  -8  -6   13.00   10.20
  -5   8  -6    1.70   10.30
   6   8  -6  -26.50    9.80
  -6   8   6  -15.80    8.20
   6  -8   6   10.00   13.20
   6   8  -6   -7.50   10.00
   6   8   6   11.30   11.20
   6  -8  -6    5.50   12.60
  -6   8  -6  -19.30   11.70
   6   8   6    6.90    8.20
   6  -8  -6  -21.20   14.20
  -7   8   6    5.50   12.20
   7   8  -6  -15.90   12.40
   7  -8   6   15.50   17.00
   7   8  -6    3.80   12.50
   7   8   6   -0.60   15.30
   7  -8  -6    3.20   17.20
   0   9   6   16.30   10.30
   0   9  -6   19.10    8.70
   0  -9  -6   30.50   11.70
   0  -9   6   20.40   10.10
   0  -9  -6   17.00    9.00
  -1  -9  -6   36.70   13.30
   1   9  -6   17.10    9.40
  -1  -9  -6   13.50    8.90
   1  -9   6   15.30   10.30
  -1   9   6   11.60    8.40
   1  -9  -6   -3.00    7.70
  -1   9  -6    3.90    7.00
   1   9   6   13.20    9.10
   1   9   6    3.80    9.80
   1  -9  -6   17.70    9.80
  -1  -9   6    1.00    5.60
   2   9  -6    2.40    6.90
  -2   9   6    2.00    6.00
  -2   9   6  -10.80    6.00
   2  -9   6   22.30   11.60
   2  -9  -6   -8.80    6.50
  -2  -9   6    4.50   10.80
   2  -9  -6   -4.20    8.70
   2   9   6    4.20   10.00
   2   9   6    9.90   10.70
   2  -9  -6    2.30    6.90
   3   9  -6    8.50    9.50
  -3   9   6   -1.20    4.90
   3   9  -6    4.20    9.70
   3  -9   6   22.00    9.70
  -3   9   6    5.50    7.10
  -3   9  -6   16.00   10.70
   3   9   6   -3.50    8.70
   3   9   6    3.40   10.00
   3  -9  -6    3.30    7.10
  -3  -9   6   20.80   14.10
   3  -9  -6    4.40    8.60
   4   9  -6    2.20    8.20
   4   9  -6    7.40    9.10
   4  -9   6    4.70   10.30
  -4   9   6    8.80    9.50
  -4   9  -6   -1.10    9.60
   4   9   6    1.40    5.00
   4  -9  -6    6.30   10.90
   4  -9  -6   15.40   11.00
   4   9   6   33.30   14.90
   5   9  -6   30.60   16.30
   5  -9   6   11.30   14.80
  -5   9   6   16.60   11.20
   5   9  -6   46.20   18.80
   5   9   6   -0.80   13.20
  -5   9  -6   20.70   11.90
   5  -9  -6   13.80   13.80
   5   9   6   23.70   16.30
   5  -9  -6    5.70   13.40
  -6   9   6    6.10   13.50
   6  -9   6    5.80   18.90
   6   9  -6  -14.90   11.30
   6   9  -6  -11.70   14.20
  -6   9  -6   22.20   12.20
   6  -9  -6  -10.40   16.00
   6   9   6   11.20   14.20
   6   9   6   13.10   15.80
   6  -9  -6  -14.70   10.90
  -7   9   6   13.10   12.60
  -7   9  -6    1.70   12.60
   0 -10  -6   10.30   10.00
   0  10   6    6.80    7.00
   0 -10   6   -5.30    6.40
   0 -10  -6   -0.20    8.00
   0  10  -6   -5.50    7.40
   1 -10   6    2.20    9.50
  -1 -10  -6   -2.70    6.40
  -1  10   6    6.50    8.60
   1  10  -6    2.70    9.60
   1 -10  -6    5.20    9.00
   1  10   6    4.20    9.20
  -1 -10   6    5.20   12.20
   1 -10  -6    4.70    9.00
   1 -10  -6    8.90    6.80
  -1  10  -6    7.20    8.40
   1  10   6    4.40    7.70
   2  10  -6   63.39   15.50
   2 -10   6   20.70   12.00
  -2  10   6   47.30   16.60
  -2  10   6   74.49   19.90
  -2  10  -6   46.60   16.70
   2 -10  -6   55.59   18.60
   2  10   6   58.09   17.00
  -2 -10   6   69.49   20.00
   2 -10  -6   46.10   16.40
   2  10   6   82.49   21.70
   2 -10  -6   50.89   15.90
  -3  10   6   32.20   12.50
   3  10  -6   20.60   13.40
   3  10  -6   20.50   10.50
   3 -10   6   54.29   19.10
   3  10   6   21.30   13.10
   3  10   6   29.70   15.70
  -3 -10   6   43.00   17.80
  -3  10  -6   44.90   16.50
   3 -10  -6   38.40   14.20
   4  10  -6   10.70    9.60
  -4  10   6   19.70   14.00
   4  10   6  -11.60    9.90
   4 -10  -6   -5.90    8.20
  -4 -10   6   -2.80    9.70
   4  10   6   12.20    7.80
  -4  10  -6    9.00   11.10
   4 -10  -6    3.40   11.90
   5  10  -6   10.70   13.70
   5  10  -6   13.90   12.10
  -5  10   6   12.00   13.50
   5 -10   6   -3.90   13.10
   5 -10  -6    3.10   13.80
   5  10   6   18.60   16.70
   5  10   6   -2.80   10.30
   5 -10  -6   -2.70   10.50
  -5  10  -6   -3.50   13.50
   6 -10   6   -9.50    8.90
   6  10  -6   -3.00    8.70
   6  10  -6    0.70   12.80
  -6  10   6   -8.10   11.00
   6  10   6  -13.20   12.50
  -6  10  -6   -4.10   13.50
   6  10   6  -27.80   10.30
   0 -11  -6   11.20   10.40
   0 -11   6   17.30   13.50
   0  11   6   27.50   11.50
   0  11  -6   -1.20    7.70
  -1 -11  -6    5.90   10.10
  -1  11   6    6.10    9.30
   1  11  -6    8.60   10.50
   1 -11   6   10.30   10.70
   1  11   6   13.00   11.00
  -1  11  -6    7.30   10.80
   1 -11  -6    2.40    6.00
   1 -11  -6   12.70   10.60
  -1 -11   6    3.80    6.40
   2 -11   6   15.20   12.60
  -2  11   6   20.80   10.50
   2  11  -6   10.70    6.60
  -2 -11  -6   22.40   13.30
   2  11   6   17.70   14.10
  -2 -11   6   25.90   14.50
   2 -11  -6   30.40   16.40
   2  11   6   14.00   10.40
  -2  11  -6   22.20   14.20
   2 -11  -6   21.10   13.00
  -3  11   6    2.40    9.40
   3 -11   6    9.20   13.50
  -3 -11   6    6.70   11.30
   3 -11  -6  -11.80   10.90
   3  11   6  -12.50    5.30
   3  11   6    4.80   11.30
   3 -11  -6  -12.10    6.90
  -3  11  -6   -8.40    7.20
  -4  11   6   19.60   14.00
   4  11  -6   -3.40    7.40
   4  11  -6    7.30    9.40
   4 -11   6    0.20    9.80
  -4  11  -6    6.30   11.60
   4  11   6   -4.70   10.20
  -4 -11   6    2.00   12.00
   4 -11  -6   -0.50   11.50
   4 -11  -6    4.50   10.40
   4  11   6   -8.20   10.80
  -5  11   6    7.60   13.00
   5 -11   6   -7.20   17.00
   5  11  -6   19.30   10.50
   5  11  -6  -17.90   12.80
   5  11   6   15.50    9.80
  -5 -11   6   17.60   14.30
  -5  11  -6   -8.80   13.00
   5 -11  -6   -1.10   14.70
   5  11   6   22.60    9.30
  -6  11   6   15.70   14.00
   6 -11   6  -14.80   11.30
   6  11  -6   19.10   14.20
   6  11   6   -5.60   16.70
   6 -11  -6   -9.00   13.20
   6  11   6  172.48   43.80
   0 -12  -6   38.20   15.60
   0  12   6   20.20   11.20
   0  12  -6   11.30    8.30
   0 -12   6   25.70   15.60
  -1 -12  -6   15.70   12.80
   1 -12   6    7.10   10.20
   1  12  -6    3.70   10.90
  -1  12   6   10.80    8.40
   1 -12  -6    4.20    7.70
   1  12   6   -0.90    7.30
  -1 -12   6   -9.30   13.30
   2 -12   6  -24.70    9.20
   2  12  -6    5.00   11.90
  -2 -12  -6    3.00   12.10
  -2  12   6  -10.40    8.80
   2  12   6    7.70   21.70
   2  12   6   -7.80    7.30
   2 -12  -6    8.80   12.40
   2 -12  -6  -17.00    9.90
  -2  12  -6   -2.30    8.30
  -3 -12  -6    8.40   11.80
   3 -12   6    2.70    5.40
  -3  12   6   11.60   12.50
   3  12  -6    9.20   11.60
  -3  12  -6   -2.50    9.40
   3 -12  -6   -9.90   16.90
   3 -12  -6    3.00    8.50
  -3 -12   6    6.30   13.40
   3  12   6   13.60   12.20
   3  12   6   -4.70    6.20
   4 -12   6   -4.00   13.40
  -4  12   6    9.40   12.50
   4  12  -6  -21.50   11.00
   4  12  -6   -1.40   13.30
  -4  12  -6   -0.50   12.20
   4  12   6   -5.20   13.90
  -4 -12   6   -8.80   12.30
   4  12   6   -9.00   12.50
  -5  12   6    8.10   13.70
   5  12  -6    3.10   12.80
   5  12  -6    7.10   14.80
   5 -12   6   -0.20   17.90
   5  12   6   -8.70   10.10
  -5  12  -6   38.00   15.90
  -5 -12   6   21.10   16.20
   5 -12  -6   -3.70   14.20
   5  12   6  -15.10   16.00
   0  13  -6   23.80   14.50
   0 -13  -6    4.20   12.30
   0 -13   6   -1.30    9.00
   0  13   6    3.60   13.70
   1  13  -6    2.20   10.20
   1 -13   6   -5.20    6.50
  -1 -13  -6  -14.40    6.70
  -1  13   6   -3.30    9.60
   1 -13  -6   -4.40    8.30
  -1  13  -6  -17.30    7.30
  -1 -13   6   12.90   13.20
   1  13   6   -7.00    9.30
  -2 -13  -6   17.50   13.40
   2  13  -6  -12.30    9.50
  -2  13   6   14.50   11.50
   2 -13   6   10.30   12.10
   2 -13  -6    6.40   11.50
  -2  13  -6    8.10   12.90
  -2 -13   6   17.70   12.50
   2  13   6   26.40   14.60
   3  13  -6   16.60   13.00
  -3 -13  -6   17.80   13.50
  -3  13   6   21.80   13.50
   3 -13   6   10.50   17.10
   3  13   6   10.20   11.50
   3  13   6   -6.60    9.80
   3 -13  -6    0.60   10.10
  -3  13  -6    4.00   13.90
  -3 -13   6   -5.40   10.00
  -4  13   6   -0.60   10.60
   4 -13   6   20.60   11.20
   4  13  -6   -4.50   11.40
  -4  13  -6   -1.80   10.10
   4  13   6  -21.00   10.00
   4 -13  -6   -2.00   12.70
   4  13   6   -0.40   16.00
  -4 -13   6  -11.40    7.60
  -5  13   6   16.10   13.30
   5 -13   6   46.00   15.60
   5  13  -6    6.20   13.30
   5  13  -6  -14.40   14.30
  -5  13  -6  -22.70   13.20
   5 -13  -6  -28.00   14.80
  -5 -13   6  -13.30   13.00
   5  13   6   -1.20   10.40
   5  13   6  -18.50   12.60
   0  14   6    2.40   12.00
   0 -14   6    6.90    7.50
   0  14  -6    6.00   11.90
   0 -14  -6   12.60   12.60
   1  14  -6    4.80    8.90
   1 -14   6   -2.40   12.50
  -1  14   6    2.50   12.80
  -1 -14  -6  -13.50   12.40
   1  14   6   24.50   13.20
   1 -14  -6   11.80   12.70
  -1 -14   6    4.60    9.00
   2 -14   6   -0.60   12.90
  -2 -14  -6  -11.80    7.80
  -2  14   6    5.00   11.30
  -2  14  -6   19.00   10.10
   2  14   6  -20.70   10.60
   2 -14  -6  -19.20    9.90
   3 -14   6   14.70   17.40
  -3 -14  -6    8.20   15.40
   3  14  -6   -3.50   10.40
  -3  14   6   -8.80   12.20
  -3  14  -6   23.50   18.50
   3  14   6   14.10   10.80
   3  14   6    2.30   12.80
   3 -14  -6   -6.20   12.10
  -3 -14   6    4.50   10.00
   4  14  -6    9.80   15.70
  -4  14   6   -4.30    9.30
   4 -14   6    5.70   16.20
   4  14   6   -9.00    8.30
  -4 -14   6   22.10   18.70
   4 -14  -6  -34.30   14.30
  -4  14  -6   13.60   17.80
   0  15  -6   -6.10    7.10
   0 -15  -6    0.20    8.00
   0  15   6   -9.20    8.20
   0 -15   6   -2.30    8.10
   1  15  -6   -9.30   11.80
  -1 -15  -6  -19.40   10.40
  -1  15   6   -6.80   14.00
   1 -15   6   14.00   12.20
   1 -15  -6   24.60   16.60
   1  15   6    0.50   13.80
  -1 -15   6   13.70   12.80
  -1  15  -6   -5.70    8.70
  -2  15   6   -3.30   14.80
  -2 -15  -6   20.90   13.60
   2 -15   6   19.40   15.50
   2  15  -6  -11.60   13.70
  -2  15  -6    8.40    8.90
   2  15   6    0.10   12.30
   2 -15  -6   26.50   18.70
  -2 -15   6  -14.40   14.10
  -3  15   6   22.10   13.80
   3 -15   6  -15.20   10.30
  -3 -15  -6  -26.60   10.90
  -3 -15   6   39.30   35.30
   3  15   6   -5.70   14.60
   3 -15  -6  -22.80   11.50
   0  16   6    1.20   11.20
   0  16  -6   -7.70   10.00
   0 -16   6  -18.60   11.80
   0 -16  -6   12.70   13.90
  -1  16   6   -6.00   12.20
   1 -16   6   -4.60    8.60
   1  16  -6   13.00   16.30
  -1 -16  -6  -18.40   11.20
  -1 -16   6    9.50    8.30
   1  16   6   -2.60    8.40
  -1  16  -6  -20.00   10.60
   1 -16  -6    4.90   13.60
   2  16  -6  -16.80   11.90
  -2  16   6    4.30   14.70
  -2 -16  -6   22.80   18.80
   2 -16   6   18.40   19.20
  -2 -16   6    0.50   19.30
  -2  16  -6   16.00   12.30
   2 -16  -6    1.40   12.30
   0   0  -7    0.50    2.80
   0   0   7    0.10    2.00
   0   0   7    1.40    3.20
  -1   0   7   34.60    3.40
   1   0   7   49.80    9.30
  -1   0  -7   66.29   10.10
  -1   0   7   37.90    3.40
  -1   0   7   29.60    4.80
  -1   0  -7   53.49   11.30
  -1   0   7   41.80    5.10
   1   0   7   55.79   11.20
  -2   0  -7   -6.90    5.00
  -2   0   7    6.80    3.70
   2   0  -7    5.10    2.60
   2   0   7    7.90    5.30
  -2   0   7    2.70    3.60
  -2   0  -7   -0.20    2.30
   2   0  -7   12.60    4.60
   2   0   7    2.30    5.50
   2   0  -7    4.80    2.50
  -3   0   7   41.80   10.60
  -3   0  -7   36.30   12.30
   3   0   7   40.30   14.00
  -3   0   7   38.00   10.30
   3   0   7   27.10   10.50
  -3   0  -7   35.40   11.90
   3   0  -7   43.70    8.90
   3   0  -7   44.00   10.30
   3   0  -7   47.20    9.30
  -4   0  -7   68.69   20.00
  -4   0  -7   50.79   14.70
   4   0  -7   73.89   17.20
   4   0  -7   54.59   12.40
  -4   0   7   78.99   16.00
   4   0   7   27.70   12.40
   4   0   7   53.59   17.40
  -4   0   7   42.60   12.80
   4   0  -7   51.79   11.70
  -5   0  -7   13.20   11.40
   5   0  -7   25.90   11.50
  -5   0   7    0.80    6.40
   5   0  -7   24.80   10.10
   5   0   7   21.60   13.90
   5   0  -7   29.10   11.80
  -5   0   7   36.80   13.90
   6   0   7   23.50   16.00
   6   0  -7   24.60   12.00
   6   0  -7    7.50   12.20
   7   0  -7   10.00    8.70
   7   0   7   16.30   14.70
   7   0  -7  -13.30   12.80
   8   0  -7   16.60   17.90
   8   0   7   -1.20   12.10
   8   0  -7    1.90   15.60
   0   1  -7  149.29   13.90
   0  -1   7  188.38   15.10
   0   1   7  128.69   12.00
   0  -1   7  192.58   14.20
   0  -1  -7  126.89   11.90
   0   1  -7  175.98   14.60
   1   1  -7   13.20    3.00
   1  -1   7   19.20    7.70
  -1  -1  -7   10.10    5.30
   1  -1   7   22.40    7.60
   1   1  -7   15.20    3.40
  -1  -1   7   17.50    4.60
   1   1   7    9.80    5.30
  -1  -1   7   12.40    4.00
  -1   1  -7   16.00    5.80
  -1  -1   7   10.80    3.80
  -2   1   7   71.69    9.40
   2  -1   7   60.69   12.90
   2   1  -7   48.80    7.90
   2   1  -7   51.69    8.80
   2  -1   7   63.49   14.70
  -2   1   7   72.69    9.10
   2   1  -7   63.89   11.20
  -2  -1  -7   75.89   15.30
   2   1   7   48.20   14.20
  -2   1  -7   60.09   14.50
  -2  -1   7   58.29   11.00
  -2   1  -7   72.19   14.10
  -2  -1   7   60.29   10.60
   2   1   7   64.29   13.90
   2  -1  -7   53.09    8.70
  -3   1   7  406.96   32.00
   3   1  -7  442.56   32.30
  -3   1   7  393.66   32.40
   3   1  -7  430.56   33.80
  -3  -1  -7  423.76   40.80
   3   1  -7  427.06   31.00
   3  -1   7  422.06   40.00
   3  -1   7  362.46   36.20
  -3  -1   7  370.26   32.90
  -3   1  -7  400.36   38.10
   3   1   7  366.66   36.90
   3   1   7  402.36   40.10
   3  -1  -7  411.76   27.90
   3  -1  -7  391.16   31.50
  -3   1  -7  380.66   38.90
  -4  -1  -7   74.09   18.30
  -4   1   7   78.79   17.20
   4   1  -7   71.19   16.70
   4   1  -7   75.59   16.30
   4  -1   7   88.59   20.90
   4   1  -7   83.59   16.00
   4  -1   7  107.59   24.00
  -4   1   7   81.99   17.50
   4  -1  -7   58.59   14.50
   4   1   7   59.59   17.80
  -4   1  -7   83.79   21.00
   4   1   7   98.19   21.90
  -4   1  -7   93.19   20.50
   4  -1  -7   70.39   13.70
  -4  -1   7   91.39   18.40
   5   1  -7   27.10   12.80
   5  -1   7   18.20   11.00
   5   1  -7   17.80   10.90
  -5   1   7   25.80   12.80
  -5  -1   7   14.90   12.90
   5   1   7   27.60   16.70
   5  -1  -7   32.90   10.50
  -5   1  -7   29.70   12.60
   5  -1  -7   29.40   11.80
   6   1  -7    6.20    6.50
   6   1  -7    4.80   12.20
  -6   1   7   -9.90    7.90
   6   1  -7    6.00   11.80
   6  -1   7   22.20   17.30
   6   1   7   21.60   11.90
  -6   1  -7   -9.90    5.90
   6  -1  -7    7.10    9.60
   7   1  -7   13.50   13.60
  -7   1   7   12.10   13.70
   7  -1   7  -15.40   12.60
   7   1  -7    5.10   12.30
   7  -1  -7  -19.70   10.20
   7  -1  -7   -7.50   11.20
  -7   1  -7   -9.90    7.00
   8  -1   7    4.60   13.20
   8   1  -7    7.70   16.60
   8   1  -7    4.60   15.40
   8  -1  -7   -8.40   15.10
   8   1   7   -6.40   19.10
   8  -1  -7   20.50   17.20
   0  -2   7  142.19   13.90
   0  -2  -7  116.19   11.20
   0  -2   7  125.79   14.20
   0   2  -7   95.09   12.10
   0   2  -7  130.79   13.60
   1   2  -7 1387.96   66.79
  -1   2   7 1337.67   59.79
   1  -2   7 1218.58   70.79
   1  -2   7 1315.17   73.49
  -1  -2   7 1368.16   68.39
   1   2   7 1538.85   74.19
  -1   2  -7 1196.98   70.99
   1  -2  -7 1288.97   59.69
   1  -2  -7 1372.76   59.79
  -1   2  -7 1306.27   72.49
  -1  -2   7 1361.66   68.99
  -1  -2   7 1465.55   68.79
   2   2  -7  576.44   36.90
   2   2  -7  591.84   37.50
   2  -2   7  628.54   44.80
  -2   2   7  583.04   34.90
   2  -2   7  567.84   45.70
  -2   2   7  596.04   34.10
  -2  -2  -7  585.54   45.30
   2   2  -7  600.24   39.70
  -2  -2   7  620.94   40.10
   2   2   7  609.24   43.70
  -2  -2   7  586.44   39.50
   2   2   7  639.44   47.00
  -2   2  -7  593.04   45.50
   2  -2  -7  640.34   35.80
  -2   2  -7  652.83   46.00
   3   2  -7  421.76   32.50
   3  -2   7  354.16   37.50
   3   2  -7  358.96   33.30
   3  -2   7  394.46   37.80
  -3  -2  -7  412.76   40.10
   3   2  -7  385.36   32.20
  -3   2   7  365.96   31.20
  -3   2   7  426.46   32.10
   3  -2  -7  417.86   27.30
  -3  -2   7  412.56   34.90
  -3   2  -7  412.26   39.90
   3  -2  -7  368.16   31.10
   3   2   7  401.46   38.30
   3   2   7  419.46   40.80
  -3   2  -7  368.06   37.70
   4   2  -7   40.60   11.60
   4  -2   7   25.20   12.30
  -4   2   7   26.40   12.10
   4   2  -7   27.30   11.40
  -4  -2  -7   47.80   14.50
  -4   2   7   17.00    8.00
   4  -2   7   65.79   19.60
   4   2  -7   26.90    8.70
  -4   2  -7   26.10   11.80
   4  -2  -7   24.70    9.20
   4   2   7   22.40   12.10
   4  -2  -7   33.00   10.90
  -4   2  -7   10.70   11.70
  -4  -2   7   24.40   10.70
   4   2   7   52.39   15.40
   5   2  -7   16.30   12.20
  -5   2   7   10.30   11.40
  -5   2   7   -4.20    7.30
   5   2  -7    1.50    6.40
   5   2  -7    1.40    8.20
   5  -2   7    8.60   12.10
   5   2   7   16.80   10.80
  -5  -2   7   11.70   11.20
   5  -2  -7   14.60    8.50
  -5   2  -7    4.10    8.50
   5  -2  -7   -7.00   10.20
   6  -2   7    2.60   12.90
   6   2  -7   -3.30   10.50
   6   2  -7   -0.90    8.20
   6   2  -7   -4.10   11.70
  -6   2   7    3.20    9.70
   6  -2  -7    6.80    7.50
   6   2   7   10.70   15.90
   6  -2  -7    5.90   11.10
  -6   2  -7   23.70   12.30
   7  -2   7   22.80   20.30
   7   2  -7   -1.90   12.50
  -7   2   7   -1.10   12.00
   7   2   7    8.70   11.70
   7  -2  -7    0.70   11.00
   7  -2  -7   -5.30   16.40
  -7   2  -7   -7.70   13.10
   8   2  -7  -17.10   15.50
   8  -2   7    1.40   21.50
   8   2  -7  -21.90   14.80
  -8   2   7   -0.90   13.50
   8  -2  -7   16.40   17.00
   8   2   7   24.40   18.20
   8  -2  -7  -12.00   16.30
   0   3  -7   87.79   13.90
   0   3   7   89.19   10.90
   0  -3  -7  100.29   11.70
   0  -3   7  110.19   14.50
   0  -3   7   89.39   13.70
   0   3  -7   76.99   12.60
  -1  -3  -7   60.29   12.30
   1  -3   7   73.99   14.40
   1   3  -7   54.39   10.40
  -1   3   7   61.29    8.00
   1  -3   7   68.39   12.70
  -1  -3   7   72.19   12.80
  -1   3  -7   65.59   12.60
   1   3   7   61.59   12.50
  -1   3  -7   67.39   13.80
  -1  -3   7   65.89   12.10
  -1  -3   7   67.69   11.80
   1  -3  -7   69.79    7.70
  -2   3   7  358.36   25.00
   2  -3   7  318.47   32.20
  -2   3   7  355.96   23.60
   2   3  -7  342.57   28.00
   2  -3   7  305.37   30.20
   2   3  -7  338.87   29.10
  -2  -3  -7  322.97   32.70
   2   3   7  356.56   33.70
  -2   3  -7  382.26   33.40
  -2  -3   7  314.47   28.60
  -2  -3   7  352.86   29.70
  -2   3  -7  313.97   31.50
   2  -3  -7  329.07   18.00
   2  -3  -7  332.57   24.40
   3   3  -7   36.60   10.60
   3   3  -7   52.49   12.80
  -3  -3  -7   42.10   15.10
   3  -3   7   46.40   15.10
  -3   3   7   44.20   10.50
   3   3  -7   43.30   13.00
  -3   3   7   46.00   10.80
  -3  -3   7   51.89   12.50
   3  -3  -7   38.80   10.40
   3  -3  -7   42.90    8.30
   3   3   7   59.99   15.40
  -3   3  -7   38.60   13.20
  -4   3   7   17.60    8.00
   4   3  -7   36.60   11.60
   4  -3   7   28.10   12.90
  -4   3   7   32.40   10.80
   4   3  -7   16.30   10.00
   4  -3   7   25.10   12.70
   4   3  -7   19.70   10.50
  -4  -3  -7   16.60    7.80
   4   3   7   15.60   11.10
   4  -3  -7   21.90    9.80
   4  -3  -7   25.80    9.40
   4   3   7   28.40   14.10
  -4  -3   7    7.70    8.50
  -4   3  -7   27.60   11.80
  -4   3  -7   34.50   13.90
   5  -3   7  162.18   34.30
   5   3  -7   94.29   22.70
  -5   3   7  106.59   22.50
   5   3  -7  103.29   20.50
   5   3  -7  101.19   23.50
  -5   3   7   98.49   25.50
   5   3   7  113.29   29.10
  -5   3  -7  107.39   25.40
   5  -3  -7   75.99   16.20
  -5  -3   7   85.09   23.60
   5  -3  -7   76.39   20.40
   6   3  -7    0.70    9.80
   6  -3   7   18.10   26.30
  -6   3   7   19.80   13.50
   6   3  -7    8.80   11.20
   6  -3  -7    7.40   10.40
  -6   3  -7    7.60   11.30
   6  -3  -7    7.50    8.60
   6   3   7    6.70   13.60
   7   3  -7    2.70   10.90
  -7   3   7   10.60   11.40
   7  -3   7  -33.30   14.00
   7   3  -7    1.30   11.30
   7  -3  -7    9.40   11.60
   7  -3  -7   12.80   15.40
   7   3   7   -7.70   14.30
  -7   3  -7   12.90   10.90
  -8   3   7   -5.10   14.30
   8   3  -7   -7.70   13.60
   8  -3   7    9.10   11.60
   8  -3  -7  -26.80   14.90
  -8   3  -7  -18.10   14.50
   0   4  -7   23.50    8.00
   0  -4   7   18.60    7.10
   0  -4  -7   17.60    6.60
   0   4   7   32.50    8.10
   0   4   7   26.00    7.20
   0  -4   7   22.40    8.20
   0   4  -7   15.00    6.60
  -1   4   7   90.99   11.40
   1   4  -7   76.59   13.70
   1  -4   7   99.89   17.30
  -1  -4  -7   88.09   15.80
   1  -4   7   85.79   15.30
  -1  -4   7   85.99   14.40
   1  -4  -7   75.69   11.10
  -1  -4   7   83.99   15.20
  -1  -4   7   84.99   15.50
  -1   4  -7   96.89   17.20
   1   4   7   87.29   16.00
  -1   4  -7  105.09   17.00
   1  -4  -7  117.49   12.20
  -2   4   7   12.90    4.70
   2   4  -7    6.30    5.90
   2   4  -7    9.90    6.80
   2  -4   7    8.40    6.50
  -2   4   7    6.50    4.80
  -2  -4  -7    4.50    6.00
   2  -4   7   19.20    8.80
  -2  -4   7    8.30    5.60
  -2   4  -7    5.30    5.60
  -2   4  -7    2.30    6.40
  -2  -4   7   22.70    9.00
   2   4   7   15.80    7.60
   2  -4  -7   10.00    3.90
   2  -4  -7   12.10    5.40
   3   4  -7   48.60   14.30
  -3   4   7   39.60   10.20
   3  -4   7   56.09   16.50
   3   4  -7   43.30   12.00
  -3   4   7   60.49   12.50
   3  -4  -7   36.50    8.20
  -3  -4   7   61.19   15.30
   3   4   7   59.09   16.00
  -3   4  -7   65.59   16.70
   3  -4  -7   57.89   12.90
  -4   4   7   30.50   11.10
   4  -4   7   15.00    9.50
   4   4  -7   18.70    8.90
  -4   4   7   25.30    9.50
   4  -4   7   14.40   12.00
   4   4  -7   18.70    9.10
   4   4  -7   21.10   10.00
  -4   4  -7   20.10   11.50
   4   4   7   31.80   14.40
   4  -4  -7   16.00    9.20
   4  -4  -7   11.50    7.40
  -4  -4   7   18.20    6.70
  -5   4   7    4.50    8.30
   5   4  -7    6.00    7.90
  -5   4   7   -1.50   10.50
   5   4  -7    8.70    8.40
   5   4  -7   16.00   12.00
   5  -4   7   20.90   12.00
   5  -4  -7   -4.10    6.50
   5  -4  -7   -0.70    6.10
  -5   4  -7   19.50   11.10
   5   4   7    0.60   11.60
  -6   4   7    6.00    6.90
   6   4  -7  -14.80   10.70
   6   4  -7    6.40    8.90
   6  -4   7   -4.10    7.20
  -6   4  -7   -2.30    5.50
   6  -4  -7   11.90   11.00
   6   4   7   -1.00    8.00
   6  -4  -7   -4.50    7.40
   7   4  -7    4.70   14.20
   7  -4   7    4.60   11.40
  -7   4   7   -6.70   10.30
   7   4  -7   17.10   19.00
  -7   4  -7   37.10   17.50
   7  -4  -7    0.40   14.90
   7  -4  -7   -9.70   11.80
   7   4   7    3.00   15.40
  -8   4   7   -6.30   13.40
   8   4  -7  -13.60   14.10
  -8   4  -7  -22.40   11.50
   0  -5   7 1422.86   82.39
   0   5   7 1411.36   76.99
   0  -5  -7 1417.56   77.19
   0  -5   7 1510.45   82.19
   0  -5  -7 1365.46   76.59
   0   5  -7 1370.36   80.49
   0   5   7 1497.35   77.39
   0   5  -7 1392.26   80.59
   1  -5   7  194.88   23.60
   1   5  -7  190.58   21.60
  -1  -5  -7  162.28   21.30
   1  -5   7  195.08   23.50
  -1   5   7  186.68   18.80
  -1   5  -7  207.48   24.50
  -1  -5   7  176.38   22.30
  -1  -5   7  181.98   22.80
   1  -5  -7  189.38   18.50
   1   5   7  162.68   20.60
   1  -5  -7  170.48   17.70
  -1  -5   7  153.68   20.40
  -1   5  -7  153.48   20.70
  -2   5   7   64.79   11.40
   2   5  -7   75.59   16.50
  -2   5   7   67.19   12.60
   2  -5   7   36.90   13.50
  -2  -5  -7   61.89   15.10
   2   5  -7   50.79   12.70
   2  -5   7   38.80   12.10
  -2  -5   7   52.39   14.30
   2  -5  -7   62.99    9.90
  -2   5  -7   62.39   15.60
  -2   5  -7   39.50   12.40
   2  -5  -7   61.39   11.80
  -2  -5   7   63.89   16.00
  -2  -5   7   50.89   13.80
   2   5   7   63.89   17.10
  -3  -5  -7   16.20   10.20
  -3   5   7   19.00    9.00
  -3   5   7   14.60    7.20
   3  -5   7   34.40   13.50
   3   5  -7   11.90   10.60
   3  -5   7   17.30    9.20
   3   5  -7   23.30   10.30
  -3   5  -7   24.10   12.50
   3   5   7   24.70   12.10
  -3   5  -7   15.30   10.00
   3  -5  -7   33.90    8.80
  -3  -5   7   13.10    8.70
  -4   5   7   -2.30    5.20
  -4   5   7    3.80    6.70
   4   5  -7    4.10    8.40
   4  -5   7   -2.30    4.00
   4   5  -7  -10.10    6.30
   4   5  -7    5.90    7.40
   4   5   7    0.00    5.90
  -4  -5   7    0.50    7.80
  -4   5  -7   -4.60    5.40
   4  -5  -7    3.70    5.40
   4  -5  -7   -6.70    5.80
  -5   5   7  -12.90    8.90
   5   5  -7    7.20    8.10
   5  -5   7    2.00    7.70
  -5   5   7   -7.90    7.40
   5   5  -7    4.60   11.70
   5   5   7  -17.60    7.10
   5  -5  -7    1.90    9.00
   5  -5  -7  -10.90    7.40
  -5   5  -7   12.20   10.90
   6  -5   7   11.70   11.50
   6   5  -7   15.20   13.10
   6   5  -7    7.40    9.20
  -6   5   7    3.70    8.40
   6  -5  -7   -5.80   11.10
   6   5   7  -11.30    9.40
  -6   5  -7   -1.70   11.00
   6  -5  -7   12.80   13.90
   7   5  -7  -13.40   14.90
   7  -5   7   10.10   15.90
   7   5  -7   31.50   16.30
  -7   5  -7   17.60   13.40
   7  -5  -7  -26.10   15.40
   7   5   7   26.00   14.00
   0  -6  -7  140.09   18.00
   0   6  -7  133.19   22.10
   0  -6  -7   93.69   16.80
   0  -6   7   99.59   18.40
   0  -6   7  116.19   20.60
   0   6  -7  110.29   19.50
   0   6   7  101.79   17.50
   0   6   7  110.29   18.70
   1  -6   7  735.73   55.99
  -1  -6  -7  740.63   52.89
   1  -6   7  773.12   54.89
   1   6  -7  660.03   51.19
  -1   6   7  718.83   48.60
  -1   6  -7  748.13   54.59
  -1   6  -7  762.62   54.79
   1  -6  -7  765.02   48.50
  -1  -6   7  669.53   51.99
   1  -6  -7  813.32   49.50
  -1  -6   7  773.62   55.49
  -1  -6   7  738.83   53.99
   1   6   7  784.82   54.49
   1   6   7  749.23   53.09
   1  -6  -7  708.23   48.20
   2   6  -7  206.58   25.30
  -2  -6  -7  171.08   28.80
   2  -6   7  212.68   27.60
  -2   6   7  236.18   22.20
  -2   6   7  251.17   24.50
  -2   6  -7  137.99   24.70
   2  -6  -7  199.98   21.40
  -2  -6   7  140.49   24.90
  -2  -6   7  156.38   26.10
   2   6   7  194.98   36.50
   3  -6   7   -2.40    5.40
   3   6  -7   -2.10    5.90
   3   6  -7    4.90    7.90
   3  -6   7   -0.10    5.70
  -3   6   7   -4.80    4.50
  -3  -6  -7    5.80    9.70
  -3   6   7    3.10    5.90
  -3  -6   7    1.60    6.50
  -3   6  -7   -3.70    7.10
  -3   6  -7    7.30    5.60
   3  -6  -7   -2.10    4.90
   3  -6  -7    0.10    3.90
   3   6   7    4.90    6.10
   4  -6   7   -9.40    6.50
  -4   6   7    0.50    6.80
   4   6  -7   -3.20    5.60
  -4   6   7   -4.60    7.20
   4   6  -7    3.70    8.40
   4  -6  -7   -4.60    5.90
   4  -6  -7   17.10    9.40
  -4   6  -7    0.20    7.00
   4   6   7    4.20    9.40
   5   6  -7   -3.50    7.40
  -5   6   7  -22.20   10.10
   5   6  -7    4.40   10.00
   5  -6   7   -9.40    6.00
  -5   6   7   23.50   12.20
   5   6   7   -3.30   11.60
   5  -6  -7    0.20    8.80
  -5   6  -7   -5.10    9.60
   5  -6  -7    3.60    7.40
   6   6  -7   -3.90    6.50
   6   6  -7    5.10   10.40
  -6   6   7    4.50   14.00
   6  -6   7   10.80   11.70
   6  -6  -7  -25.60    9.50
   6   6   7   12.90   12.20
  -6   6  -7   -0.60    6.80
   6  -6  -7    2.80    9.80
   7   6  -7    2.80   16.60
  -7   6   7  -31.10   10.70
   7  -6   7   -7.70    7.10
   7   6  -7  -12.70   11.60
   7  -6  -7  -22.20   14.10
   7   6   7   15.50   13.50
  -7   6  -7   -0.80    7.60
   7  -6  -7  -24.20   17.40
   0  -7   7  154.18   26.00
   0   7  -7  118.29   23.20
   0   7   7  125.89   20.50
   0  -7   7  128.69   23.20
   0  -7  -7  111.69   19.20
   0   7  -7  153.88   25.00
   0  -7   7  160.08   25.60
   0  -7  -7  166.58   21.80
  -1  -7  -7  121.59   22.70
   1   7  -7   90.29   18.90
  -1   7   7   97.69   17.30
   1  -7   7  113.59   22.40
   1  -7   7  116.39   23.40
   1  -7  -7  158.58   18.80
   1   7   7  115.99   21.80
  -1  -7   7   97.79   20.60
  -1   7  -7   80.19   19.30
  -1   7  -7   71.79   16.90
   1   7   7  100.19   19.50
   1  -7  -7  120.89   19.30
   1  -7  -7  100.09   18.10
  -2  -7  -7   15.80    8.90
  -2   7   7   -4.40    4.20
  -2   7   7    6.50    6.20
   2  -7   7    4.30    9.10
   2   7  -7    1.50    5.60
   2  -7   7    2.50    7.40
   2   7  -7    3.30    4.10
  -2   7  -7    4.00    7.90
  -2  -7   7   -3.60    4.90
   2  -7  -7   -0.50    4.20
   2   7   7   -2.30    4.50
   2  -7  -7   -6.70    4.40
   2   7   7    2.60    4.80
  -2   7  -7   -2.30    4.50
  -2  -7   7   -1.10    8.50
  -2  -7   7    4.90    5.70
   3  -7   7   26.90   12.90
  -3   7   7   30.20    8.40
   3   7  -7    9.40    9.10
   3   7  -7   16.30    9.40
   3  -7  -7   20.90    9.30
  -3   7  -7   27.00   12.70
   3  -7  -7   33.10   11.00
   3   7   7   16.80   10.70
   3   7   7   22.50   13.40
  -3  -7   7   24.30   13.70
   4   7  -7   -4.80    7.30
  -4   7   7    8.90    8.00
   4   7  -7    5.50    9.20
   4  -7   7    7.10    6.90
  -4   7   7    8.40    7.80
   4   7   7    8.10    9.80
   4  -7  -7  -11.40    5.60
   4  -7  -7   10.80    8.80
  -4   7  -7   17.50   12.70
   5   7  -7    7.40   10.00
  -5   7   7   -2.30   10.80
   5   7  -7   -4.70   10.50
   5  -7   7   11.00   11.50
  -5   7   7   20.70   11.30
  -5   7  -7   -0.30   10.40
   5  -7  -7    0.80    8.80
   5  -7  -7   12.30   11.00
   5   7   7    4.60    9.40
   6   7  -7   -5.20    7.20
   6  -7   7  -19.20   11.70
   6   7   7    5.80   15.90
  -6   7  -7    7.60   13.40
   6  -7  -7   -0.90   10.60
   7   7  -7    6.40   13.90
  -7   7   7   -2.80   14.80
   7  -7   7  -16.50   16.10
   7   7  -7   12.70   12.50
   7   7   7  -11.00   13.70
  -7   7  -7  -10.90   14.00
   7  -7  -7  -17.80   14.30
   7   7   7   -1.30   12.50
   0  -8   7    4.30    7.60
   0  -8  -7   -2.60    4.80
   0  -8   7    5.50    7.90
   0   8  -7    6.70    6.50
   0  -8  -7   -3.50    6.70
   0  -8   7    4.50    6.90
   0   8  -7    4.40    5.60
  -1  -8  -7   36.10   15.40
   1  -8   7   14.80   10.40
   1  -8   7    5.40    6.00
   1   8  -7    9.10    7.90
  -1   8   7    4.30    6.20
   1   8   7   23.00   11.20
  -1  -8   7   22.80   10.70
   1   8   7    7.70    6.90
   1  -8  -7   30.70   11.30
   1  -8  -7   21.00    8.70
  -1   8  -7   10.80    6.30
  -1  -8   7   23.30   10.70
  -1  -8   7    2.60    6.30
   1  -8  -7   17.80    7.60
  -1   8  -7    5.20    7.50
  -2   8   7   25.80   11.00
  -2  -8  -7   25.00   13.20
   2  -8   7   51.39   15.60
  -2   8   7   34.00   12.20
   2  -8   7   36.50   15.90
   2   8  -7   28.80   12.20
   2  -8  -7   17.00    8.60
   2  -8  -7   28.40    9.60
  -2  -8   7   34.20   15.50
   2   8   7   24.70   11.70
  -2   8  -7   16.00   10.30
  -2  -8   7   43.70   14.80
   2  -8  -7   31.90   11.50
   2   8   7   30.00   13.20
   3  -8   7   -3.80    5.00
   3   8  -7   -5.70    7.30
  -3   8   7    4.10    8.50
   3   8  -7   -3.80    5.10
  -3   8   7   -6.40    7.40
   3   8   7   13.90   11.10
  -3   8  -7    3.80    7.90
   3   8   7   12.30    9.70
   3  -8  -7    8.50   10.10
   3  -8  -7   -0.10    7.80
  -3  -8   7   -5.10    7.50
  -4   8   7   15.60   12.40
   4  -8   7   30.80   17.70
   4   8  -7   19.90   11.50
  -4   8   7   17.60   11.60
   4   8  -7    1.50    8.20
  -4   8  -7   21.80   11.10
   4   8   7   31.10   13.40
   4  -8  -7    8.10    8.80
   4   8   7   23.50   13.50
   4  -8  -7    9.20    9.30
  -5   8   7   30.70   13.60
   5   8  -7   -2.90   10.00
   5  -8   7    5.20   11.00
  -5   8  -7    9.10   12.60
   5   8   7  -10.40   10.60
   5  -8  -7    2.80   10.30
   5  -8  -7   15.20   11.10
   5   8   7  -14.00   10.50
   6   8  -7   12.30   13.80
   6  -8   7   20.00   14.50
   6   8  -7   13.00   15.00
  -6   8   7  -20.40   10.30
   6   8   7    5.20   16.30
  -6   8  -7    3.90   11.90
   6  -8  -7    5.40   11.20
   6   8   7  -22.50   10.90
  -7   8   7   -9.30   10.80
   7   8  -7    1.50   12.70
   7  -8   7   34.00   15.60
   7   8  -7   17.10   16.30
   7  -8  -7    0.50   11.70
   0   9   7   -4.10    5.50
   0  -9   7   16.30    9.20
   0   9  -7    3.10    7.00
   0  -9  -7   -3.40    8.10
   0  -9  -7    2.30    6.30
   1   9  -7   10.10    8.20
   1  -9   7    1.50    8.20
  -1  -9  -7    8.60    9.50
  -1  -9  -7   10.30   10.00
  -1   9   7    2.70    5.10
  -1  -9   7    5.70    8.60
   1   9   7    8.70    7.90
   1  -9  -7    8.70    6.30
   1  -9  -7   15.40   10.20
  -1   9  -7   -5.70    5.00
   1   9   7   22.70    9.10
   1  -9  -7    4.30    9.00
   2   9  -7   44.60   13.80
  -2   9   7   22.30   10.50
   2  -9   7   44.40   16.20
   2  -9  -7   59.19   15.10
   2  -9  -7   49.10   12.60
   2   9   7   44.30   16.40
  -2   9  -7   55.49   14.80
   2  -9  -7   67.39   17.60
   2   9   7   69.99   20.10
  -2  -9   7   60.19   17.90
   3   9  -7   73.89   20.90
  -3   9   7   38.00   15.10
   3  -9   7   56.09   19.30
   3   9  -7   40.50   16.90
  -3   9   7   31.00   13.40
   3   9   7   53.09   19.00
  -3   9  -7   40.30   14.80
   3  -9  -7   72.19   17.30
   3  -9  -7   34.20   14.20
  -3  -9   7   48.00   17.10
   3   9   7   66.99   19.40
   4   9  -7    7.00   13.00
   4   9  -7   -6.10   10.10
  -4   9   7   22.10   10.70
   4  -9   7   21.20   11.00
  -4   9   7   19.00   12.90
   4  -9  -7    7.50   11.20
   4   9   7    9.60    9.50
   4  -9  -7    6.00    9.60
  -5   9   7  -17.90   12.40
   5   9  -7   13.60   13.20
   5   9  -7   15.80   16.20
   5  -9   7   12.00   12.80
   5   9   7   -2.10    9.50
   5   9   7    5.20   10.50
   5  -9  -7    9.10   11.50
  -5   9  -7    4.40   12.80
   5  -9  -7    2.40   11.10
  -6   9   7   26.00   15.50
   6   9  -7   13.00   13.70
   6   9  -7   28.90   16.30
   6  -9   7   -2.70    8.60
  -6   9  -7    3.30    9.90
   6   9   7   -4.80   10.60
   6  -9  -7   11.30   13.50
   6  -9  -7   26.20   18.10
   6   9   7   20.90   16.60
   0 -10  -7   15.50   10.40
   0 -10   7   -6.00    6.90
   0 -10  -7   -4.60    6.70
   0  10   7   11.30    9.50
   0  10  -7    0.80    5.90
  -1  10   7   23.10   12.70
  -1 -10  -7   21.10   12.30
   1  10  -7   32.80   14.50
   1 -10   7   39.40   14.90
  -1  10  -7    8.30    8.60
   1  10   7   42.60   16.10
   1 -10  -7   16.20    9.50
   1  10   7   21.90   13.10
  -1 -10   7   17.20   13.20
   1 -10  -7   10.40    9.00
   1 -10  -7   20.70   12.30
   2  10  -7   44.20   15.40
  -2  10   7   45.10   16.60
   2 -10   7   46.10   19.50
  -2  10   7   24.80   11.40
   2  10   7   31.60   15.00
  -2  10  -7   31.70   14.30
   2 -10  -7   16.10   11.90
   2 -10  -7   51.69   16.30
  -2 -10   7   24.90   14.00
   2  10   7   42.20   18.30
   2 -10  -7   36.40   13.60
   3  10  -7   10.20    9.20
  -3  10   7   -4.80    6.50
  -3  10   7    5.00   10.30
   3 -10   7    6.10    8.40
   3  10  -7   17.60   11.00
   3  10   7    5.90    7.40
  -3  10  -7    3.80    7.50
  -3 -10   7   10.30    9.20
   3 -10  -7    2.60   11.60
   3 -10  -7   -6.30    6.60
   3  10   7    8.60   10.10
  -4  10   7    1.50    6.30
   4  10  -7   -1.70    7.90
   4 -10   7   -2.90    6.70
   4  10   7   -3.00    8.50
   4 -10  -7  -12.20    8.30
   4 -10  -7    6.70   10.40
  -4  10  -7   10.10   11.10
   4  10   7   17.00   13.40
  -4 -10   7   -4.70    9.20
   5  10  -7   21.50   17.70
   5 -10   7    5.70   14.30
  -5  10   7   22.60   14.30
   5  10  -7   -3.30    8.30
   5  10   7   17.70   19.80
   5 -10  -7  -10.20    9.30
   5  10   7    7.70   15.40
  -5  10  -7   24.90   17.10
   6  10  -7    4.00   10.30
  -6  10   7    2.40   13.70
   6  10  -7    4.60    9.50
   6 -10   7   15.20   14.50
   6  10   7   15.20   18.80
   6 -10  -7   -2.90   12.80
   6  10   7  -13.50    6.10
   0 -11   7   15.80   13.90
   0 -11  -7    7.10    9.50
   0  11  -7   16.10   12.50
   0  11   7   -2.80    7.60
  -1 -11  -7   12.70    7.90
  -1  11   7   -3.90    6.70
   1  11  -7   32.80   12.70
   1 -11   7   10.70   10.80
   1 -11  -7    3.30   10.50
  -1 -11   7    5.60    7.70
   1 -11  -7   40.30   15.00
  -1  11  -7   -4.60    7.30
   1  11   7   -9.40    6.20
   2 -11   7    1.90    6.30
  -2  11   7   -7.70    8.20
   2  11  -7    8.90    9.40
  -2 -11  -7    2.90    8.80
   2  11   7    6.30    9.10
  -2 -11   7    1.70   12.20
  -2  11  -7   -0.50    6.30
   2 -11  -7    0.10    8.30
   2  11   7   -1.60    8.40
   2 -11  -7   -5.00    9.40
   3 -11   7   22.40   14.90
  -3  11   7   32.90   15.10
   3  11   7   -3.90   11.20
   3  11   7   19.20   16.70
  -3 -11   7  -21.60    9.60
  -3  11  -7   -3.90    6.40
   3 -11  -7   -6.80    6.60
   4  11  -7   27.20   15.60
   4  11  -7   -5.60    8.00
  -4  11   7    9.00   10.70
   4 -11   7   11.70   14.20
   4  11   7    2.80   10.60
   4  11   7    6.80   10.50
  -4 -11   7   29.10    8.10
   4 -11  -7   22.20   12.90
  -4  11  -7    7.20   10.00
   5  11  -7   10.70   14.90
   5  11  -7  -13.40   14.80
   5 -11   7   -1.60    8.50
  -5  11   7  -15.40   12.70
   5  11   7   16.10   13.00
  -5  11  -7    2.70   11.30
   5  11   7   16.70   14.40
   5 -11  -7   -3.90   17.60
  -5 -11   7   -3.70   14.90
   6  11  -7  -11.80   13.80
   6  11  -7   10.70   19.70
   6 -11   7   38.00   12.40
  -6  11   7   18.10   14.90
   6  11   7    6.90   12.70
   6 -11  -7    5.60   14.60
   6  11   7  -22.60    7.90
  -6  11  -7    7.30   16.90
   0 -12  -7   10.20   11.10
   0 -12   7    0.30    5.20
   0  12  -7   -5.70    9.60
   0  12   7    8.30   10.70
  -1  12   7   -0.20    8.90
  -1 -12  -7    4.30   11.50
   1 -12   7    2.90   23.20
  -1 -12   7   -9.80   12.50
   1  12   7   12.00   11.80
  -1  12  -7   -3.70    6.10
   1 -12  -7    8.70   15.10
  -2  12   7   -0.20   10.50
   2  12  -7   -5.80    9.00
   2 -12   7   -6.60    4.40
   2  12   7  -39.40   16.80
   2  12   7    0.20   11.60
   2 -12  -7    1.50   12.10
  -2  12  -7   -6.80    8.60
   2 -12  -7   -1.70   11.90
  -2 -12   7   -6.90    9.90
   3  12  -7   -1.50   10.30
   3 -12   7    8.20   14.70
  -3  12   7   21.10   10.60
   3 -12  -7   -7.00   12.50
  -3 -12   7   11.70   12.60
   3  12   7   13.40   10.70
   3 -12  -7   -1.80    8.50
  -3  12  -7   -0.30   12.00
   3  12   7   12.40   13.80
   4  12  -7   16.80   13.90
  -4  12   7    7.90   11.20
   4  12  -7  -10.50    8.80
   4 -12   7  -22.10   12.50
  -4  12  -7    8.50   14.40
   4  12   7  -21.30   10.40
   4  12   7   -5.00   10.00
   4 -12  -7    9.20   12.60
   4 -12  -7  -11.40   13.80
   5  12  -7   -6.70   11.90
  -5  12   7   -5.50   11.20
   5 -12   7   -4.90   13.20
   5  12  -7   -6.00   14.20
  -5 -12   7   -4.60   12.20
   5 -12  -7   -4.30   25.50
   5  12   7   -0.40   15.90
  -5  12  -7   33.10   14.80
   0 -13   7   -6.20    5.30
   0 -13  -7   -9.80    9.70
   0  13  -7   -1.00    9.80
   0  13   7   -1.00    9.60
   1  13  -7   -6.90   11.10
   1 -13   7   -7.90   11.60
  -1 -13  -7   11.40   12.50
  -1  13  -7   22.80   12.40
   1 -13  -7   -3.80    9.00
  -1 -13   7    4.90   11.90
   1  13   7  -11.40    8.10
   2  13  -7    7.00    9.60
  -2 -13  -7   11.40   10.20
  -2  13   7    8.40   12.40
   2 -13   7    7.00   12.70
   2 -13  -7   -6.40   10.90
   2  13   7   -8.90    8.50
  -2 -13   7   11.50   13.10
  -2  13  -7   -5.10    8.80
   2  13   7    0.50   13.70
  -3 -13  -7   -7.20   10.00
  -3  13   7    7.70    9.70
   3 -13   7   13.60   11.20
   3  13  -7   -4.50   15.30
  -3  13  -7   14.50   14.00
   3  13   7    3.00   11.80
   3  13   7  -19.90    9.60
   3 -13  -7    5.70   11.50
  -3 -13   7   33.50   19.50
  -4  13   7  -21.40   10.40
   4  13  -7  -19.50   10.10
   4 -13   7   -5.10    8.70
   4  13   7  -22.80   13.00
   4  13   7    4.80   14.70
  -4  13  -7    9.60   13.40
  -4 -13   7   -5.70    8.70
   5 -13   7   -0.80   10.10
   5  13  -7   -4.70   11.30
   5  13  -7    5.90   12.70
  -5  13   7   -0.70   13.20
   5 -13  -7    4.90   16.50
  -5 -13   7  -41.50   14.60
   5  13   7    0.60   13.30
   5  13   7   23.90   16.70
  -5  13  -7   -8.30    9.20
   0 -14   7   -3.80    8.40
   0 -14  -7   -1.10    9.10
   0  14  -7   -0.30   12.00
   0  14   7   -6.20   10.30
   1  14  -7   16.90   16.20
  -1 -14  -7  -14.70    5.60
   1 -14   7    0.30   13.70
  -1  14   7    6.70    9.90
  -1  14  -7  -18.50   11.20
  -1 -14   7    9.70   10.40
   1  14   7    0.70   12.40
   1 -14  -7    7.90    9.20
   2  14  -7    9.00    7.90
  -2 -14  -7    6.60   13.70
   2 -14   7    7.50   11.90
  -2  14   7    1.50   10.80
  -2 -14   7   -0.30    8.20
   2 -14  -7   16.60   14.90
  -2  14  -7    7.80   10.40
   2  14   7   -4.90   11.70
  -3  14   7   -6.40   10.40
   3 -14   7    5.50   10.20
  -3 -14  -7   24.40   15.60
  -3 -14   7   -3.20   11.40
   3  14   7    2.60   10.00
   3 -14  -7   21.20   17.40
   3  14   7   44.10   13.40
  -3  14  -7    0.40   14.00
   4  14  -7  -16.70   12.50
   4 -14   7   18.30   13.70
  -4 -14  -7   -9.80   14.80
  -4  14   7  -14.00   13.00
   4 -14  -7  -23.80   14.00
   4  14   7    5.10   16.10
  -4 -14   7   -8.80   10.00
   0 -15   7   -7.00    9.60
   0 -15  -7  -12.60   11.00
   0  15  -7   11.20   14.20
   0  15   7  -10.70    8.00
  -1 -15  -7   -9.00   13.10
  -1  15   7  -13.80    9.10
   1  15  -7  -20.70   12.90
   1 -15   7    6.20    9.20
  -1  15  -7    1.30    7.70
   1 -15  -7    0.70   13.10
  -1 -15   7   -7.30   13.70
   1  15   7  -11.60    9.40
   2  15  -7   -6.00    9.70
  -2  15   7  -14.70   10.60
  -2 -15  -7    1.70   13.20
   2 -15   7  -14.20   10.30
   2  15   7  -13.20   11.20
  -2  15  -7    3.90   11.80
   2 -15  -7    3.50   10.80
  -3 -15  -7  -25.90   11.40
   3 -15   7    1.50   16.30
  -3  15   7   22.10   14.20
   3  15  -7    2.60   14.20
   3 -15  -7   -9.10   14.70
   0 -16  -7    0.20   13.30
   0  16   7  -23.20   10.40
   0  16  -7   18.00   13.50
   0 -16   7    4.60   11.20
  -1  16   7  -13.50   11.40
   1 -16   7  -14.30   15.10
   1  16  -7   -9.20   12.10
  -1 -16  -7  -28.20   11.60
   1 -16  -7   10.70   14.60
   1  16   7  -17.00   12.30
   2  16  -7   26.00   10.90
  -2  16   7  -11.50   14.80
  -2 -16  -7   16.50   11.00
  -2  16  -7   23.20   11.30
   2 -16  -7  -13.70   12.20
  -2 -16   7    1.90   10.70
   0   0   8 4509.15  201.38
   0   0  -8 5056.49  204.78
   0   0   8 4471.65  204.98
   1   0   8  262.27   22.50
  -1   0   8  205.98   13.30
  -1   0   8  217.98   13.80
  -1   0  -8  209.18   18.60
   1   0   8  269.87   21.60
   2   0  -8  379.36   25.50
  -2   0  -8  390.36   32.90
  -2   0   8  430.36   27.40
  -2   0   8  387.36   26.30
   2   0   8  408.86   34.50
  -2   0  -8  406.56   35.80
   2   0   8  399.76   36.10
  -3   0  -8   96.39   20.30
   3   0  -8  104.99   12.60
  -3   0   8  109.69   16.70
  -3   0  -8   87.19   17.80
   3   0  -8  116.89   13.30
  -3   0   8  110.79   17.10
   3   0   8   91.39   18.90
   3   0   8   91.79   20.70
   3   0  -8  102.09   16.30
  -4   0  -8    3.00    9.30
  -4   0   8    8.10    7.60
   4   0  -8    8.00    6.70
   4   0  -8    1.90    5.00
   4   0  -8   -0.90    5.30
  -4   0   8   11.00    6.70
   4   0   8    2.20    7.70
  -4   0  -8    7.70    5.60
   4   0   8    6.30    7.00
  -5   0   8   20.80   12.40
   5   0   8   12.40   11.50
   5   0  -8    6.10    7.40
  -5   0  -8   11.80    9.70
  -5   0   8   10.30   10.30
   5   0  -8   21.30   10.90
   5   0  -8   12.40    9.50
   6   0  -8   -7.50    6.80
   6   0  -8   -4.90    8.60
   6   0   8    2.90   14.90
   7   0  -8  -15.30    8.60
   7   0  -8    9.60   15.00
   7   0   8    7.90   14.90
   8   0   8  -19.80   13.50
   8   0  -8   -2.80   14.40
   8   0  -8   -9.20   16.10
   0   1  -8  566.34   32.10
   0  -1   8  557.04   30.70
   0  -1   8  586.64   32.90
   0   1   8  413.06   28.60
  -1  -1  -8  191.68   22.80
   1   1  -8  154.98   10.00
   1  -1   8  239.88   20.80
   1  -1   8  169.88   18.70
   1   1   8  238.38   21.70
  -1  -1   8  162.58   13.30
  -1  -1   8  164.18   14.40
  -1  -1   8  167.28   14.20
  -1   1  -8  228.48   19.70
   1   1   8  203.78   18.50
   2   1  -8  915.71   50.39
  -2   1   8  914.51   47.10
   2  -1   8  831.42   56.99
   2  -1   8  938.31   60.79
  -2  -1  -8  929.01   60.69
   2   1  -8  895.61   46.60
  -2   1   8  874.81   46.40
   2   1  -8  891.01   45.70
  -2   1  -8  932.21   58.29
   2   1   8  911.11   61.19
   2  -1  -8  858.81   45.90
  -2  -1   8  920.51   50.79
  -2  -1   8  891.91   50.19
   2   1   8  989.90   59.59
  -2   1  -8  878.71   60.19
  -3   1   8  731.93   44.70
  -3  -1  -8  603.44   52.39
   3   1  -8  659.83   41.30
   3   1  -8  711.73   46.10
  -3   1   8  672.43   44.70
   3  -1   8  665.33   52.09
   3  -1   8  729.23   56.69
  -3  -1   8  625.74   45.10
  -3   1  -8  699.93   55.49
  -3   1  -8  638.94   51.69
   3  -1  -8  620.34   42.10
   3   1   8  725.23   53.39
   3  -1  -8  631.44   36.90
   3  -1  -8  648.24   37.00
   3   1   8  651.33   55.19
  -4  -1  -8   56.49   14.40
   4  -1   8   26.00   12.20
   4   1  -8   40.50   10.50
   4  -1   8   44.00   14.00
   4   1  -8   40.80   11.60
  -4   1   8   37.00   10.70
   4   1  -8   13.20    8.30
  -4   1   8   42.00   12.60
   4   1   8   69.09   17.50
  -4  -1   8   46.70   12.70
   4  -1  -8   33.40    8.20
  -4   1  -8   30.30   11.80
  -4   1  -8   44.00   16.30
   4  -1  -8   28.40    8.70
   4   1   8   43.40   17.00
   4  -1  -8   34.10   11.90
  -5   1   8  -10.50    7.20
   5   1  -8    3.90    5.60
  -5   1   8    5.80    7.60
   5   1  -8    5.80    7.40
   5  -1   8   -0.40    8.40
   5   1  -8   -4.20    7.70
   5  -1  -8  -16.00    7.00
   5  -1  -8    7.00    7.80
  -5   1  -8  -15.10    6.00
   5   1   8    3.80    7.50
  -5  -1   8   -8.60    8.00
   5  -1  -8   -5.00    4.30
   6   1  -8   16.80   11.80
   6  -1   8   29.70   25.60
  -6   1   8   -2.90    9.80
   6   1  -8   -2.20    6.90
   6   1  -8   -9.10   11.30
   6  -1  -8   -8.30    6.00
   6  -1  -8   -4.20    9.40
   6  -1  -8   -3.40    6.90
  -6   1  -8    6.10   11.20
  -7   1   8   -5.40   11.00
   7   1  -8   -2.90    8.70
   7   1  -8    9.20   11.60
   7  -1   8    5.80   11.00
   7  -1  -8  -16.80   10.10
   7  -1  -8  -25.40   13.20
   7   1   8   -9.70   11.80
   7  -1  -8    3.70    8.70
   8   1  -8   -7.80   15.60
   8  -1   8  -26.10   17.50
   8   1  -8  -22.00   17.90
   8   1   8   -5.50   14.40
   8  -1  -8  -12.20   17.50
   8  -1  -8   -0.70   14.90
   0  -2   8  124.99   14.10
   0   2   8  102.29   10.50
   0   2  -8   99.49   11.90
   0  -2   8  110.69   12.70
   0  -2  -8  104.89   11.10
   0   2  -8   77.29   12.30
   1  -2   8  599.54   42.70
   1  -2   8  695.33   42.70
   1   2  -8  597.44   35.50
  -1  -2  -8  700.23   43.20
  -1  -2   8  681.33   39.30
   1  -2  -8  619.74   29.00
  -1  -2   8  653.23   37.80
  -1  -2   8  635.64   38.00
  -1   2  -8  609.04   41.80
   1   2   8  597.94   40.80
   2  -2   8  650.33   49.40
  -2   2   8  608.94   34.60
   2   2  -8  694.53   42.50
   2   2  -8  656.23   39.30
  -2   2   8  634.74   36.00
  -2  -2  -8  673.03   49.40
   2  -2   8  670.13   47.40
   2   2  -8  619.24   38.50
   2   2   8  663.43   46.50
  -2  -2   8  571.54   40.50
   2  -2  -8  654.83   38.80
  -2   2  -8  703.93   48.90
  -2   2  -8  690.43   50.09
   2   2   8  724.23   50.79
  -2  -2   8  620.64   41.30
  -3   2   8   11.10    6.20
  -3  -2  -8   24.70   10.40
   3  -2   8   -7.70    6.20
  -3   2   8   12.40    6.00
   3   2  -8   -1.00    4.00
   3   2  -8    6.30    5.40
   3   2  -8    5.70    6.30
   3  -2   8   11.60    8.60
   3  -2  -8    9.10    4.00
   3  -2  -8    7.60    6.10
  -3  -2   8    5.50    5.20
   3   2   8   12.90    6.90
   3   2   8    6.80    7.20
   3  -2  -8    6.70    3.20
  -3   2  -8   -0.50    6.60
  -3   2  -8    5.60    6.20
   4   2  -8   61.29   15.60
  -4   2   8   62.59   14.80
   4   2  -8   53.59   13.50
  -4   2   8   41.50   11.90
  -4  -2  -8   34.50   14.40
   4   2  -8   55.89   12.60
   4  -2   8   29.50   12.70
   4  -2   8   36.20   14.50
  -4   2  -8   40.60   13.00
   4  -2  -8   50.09   12.60
   4   2   8   55.49   15.50
  -4  -2   8   53.89   17.00
  -4   2  -8   41.40   14.10
   4   2   8   41.90   16.50
   4  -2  -8   57.29   11.70
   5   2  -8   24.60   10.00
  -5   2   8   43.60   14.30
  -5   2   8   25.30   14.30
   5   2  -8   29.40   12.10
   5   2  -8   28.50   13.10
   5  -2   8   33.60   14.70
   5  -2  -8   23.10   10.20
   5   2   8   37.40   15.70
  -5  -2   8   13.20   12.40
  -5   2  -8   21.30   11.20
   6   2  -8    1.00    9.80
   6   2  -8    2.60    9.30
  -6   2   8   -1.80    7.70
   6   2  -8   -8.00   11.00
  -6   2  -8   -0.90   11.90
   6  -2  -8   11.40   10.60
   6  -2  -8   16.40   11.30
   6   2   8   16.80   16.30
   7   2  -8  -10.70    9.80
  -7   2   8   -1.00   10.50
   7  -2   8    8.60   17.10
   7   2  -8    6.30   12.20
   7  -2  -8   -9.20   10.40
   7  -2  -8  -11.20    9.00
   7   2   8   -9.10   12.10
   7  -2  -8   16.00   14.60
  -7   2  -8    3.30    7.40
   8   2  -8   26.80   15.10
   8  -2   8  -30.90   15.70
   8   2  -8   -5.30   19.70
   8  -2  -8    6.10   13.80
   8  -2  -8   -9.60   19.60
   8   2   8    5.30   22.30
   0  -3   8    1.20    4.40
   0   3  -8    6.60    6.20
   0  -3  -8    3.70    3.50
   0  -3   8    7.10    4.50
   0   3   8   10.00    4.10
   0   3  -8   12.80    6.00
   1  -3   8  390.26   32.20
   1  -3   8  369.26   32.60
  -1   3   8  440.06   24.10
   1   3  -8  397.56   29.40
  -1  -3  -8  436.86   33.10
  -1  -3   8  433.96   31.10
  -1   3  -8  420.66   33.10
   1   3   8  422.36   32.60
  -1  -3   8  453.35   32.10
  -1   3  -8  393.36   32.70
   1  -3  -8  427.16   23.90
  -1  -3   8  426.86   31.30
   1  -3  -8  427.66   23.90
  -2   3   8  208.78   16.50
   2  -3   8  232.38   27.30
   2  -3   8  213.38   24.80
   2   3  -8  238.18   23.40
  -2   3   8  245.08   19.40
  -2  -3  -8  209.38   26.20
   2   3  -8  212.38   21.10
   2  -3  -8  237.08   18.50
  -2  -3   8  226.38   23.60
  -2   3  -8  247.68   26.80
  -2   3  -8  204.38   25.80
  -2  -3   8  237.08   23.70
   2   3   8  218.58   26.50
   3  -3   8   54.09   14.00
  -3   3   8   42.30   10.70
   3  -3   8   46.60   14.80
   3   3  -8   51.19   12.40
   3   3  -8   67.39   15.50
  -3  -3  -8   41.40   13.70
  -3   3   8   65.99   12.20
   3   3  -8   62.69   12.80
   3   3   8   53.09   15.00
  -3  -3   8   72.19   15.90
  -3   3  -8   57.89   16.10
   3   3   8   68.59   18.50
  -3   3  -8   35.20   10.80
   3  -3  -8   77.69    9.00
   3  -3  -8   62.49   12.40
   4  -3   8   10.10    7.40
   4   3  -8    8.20    7.90
  -4   3   8   20.30    8.50
   4   3  -8   14.00    9.80
   4   3  -8   11.80    7.80
  -4   3   8    4.30    6.60
   4  -3   8    7.70   10.50
   4   3   8   24.10   14.80
  -4   3  -8   14.30    8.50
   4   3   8   16.50   11.30
   4  -3  -8    4.30    8.40
   4  -3  -8   12.30    7.10
  -4  -3   8   15.80    7.90
  -4   3  -8    2.00    7.50
  -5   3   8   22.90   11.00
  -5   3   8   15.10    9.20
   5  -3   8   27.40   14.00
   5   3  -8   26.50   12.50
   5   3  -8   28.30   10.50
  -5  -3   8   17.80   14.30
   5   3   8   50.39   20.10
   5  -3  -8   11.40    9.30
  -5   3  -8   21.20   12.00
   6   3  -8   40.80   13.70
   6   3  -8   53.19   19.50
   6  -3   8   48.90   22.00
  -6   3   8   59.89   18.70
  -6   3  -8   90.49   25.80
   6  -3  -8   31.00   14.30
   6   3   8   53.19   22.10
   6  -3  -8   49.99   18.20
   7   3  -8   -0.10   10.50
   7   3  -8   -1.80   12.50
   7  -3   8   -1.10   17.60
  -7   3   8   10.20   14.60
   7   3   8   10.60   11.00
   7  -3  -8    4.80   14.40
   7  -3  -8  -11.20   13.00
   8   3  -8  -39.00   15.50
   8  -3   8  -15.30   15.20
   8   3  -8  -16.60   14.70
  -8   3   8   -1.80   13.70
  -8   3  -8    5.60    8.60
   8   3   8    2.30   16.50
   8  -3  -8  -27.20   16.30
   8  -3  -8   10.30   17.30
   0   4   8    4.60    3.30
   0  -4   8    0.20    2.90
   0  -4  -8    0.90    3.40
   0   4  -8    7.10    5.90
   0   4  -8   -2.50    3.80
   0  -4   8   -1.70    3.60
   1   4  -8  121.69   15.90
  -1  -4  -8   99.49   16.90
   1  -4   8   80.89   15.90
  -1   4   8  102.29   11.90
   1  -4   8  108.49   19.10
  -1  -4   8   99.39   16.20
  -1  -4   8  105.59   17.10
   1   4   8   98.39   16.60
   1  -4  -8   97.79   11.30
  -1   4  -8   93.39   16.30
  -1  -4   8   96.49   16.00
   1  -4  -8  103.09   11.40
  -1   4  -8  103.59   18.50
   2   4  -8    8.50    6.20
  -2  -4  -8    5.20    7.10
  -2   4   8    8.60    4.50
   2   4  -8   18.20    7.90
   2  -4   8    8.50    5.90
   2  -4   8   10.70    7.10
  -2   4   8    9.70    5.20
   2   4   8    0.30    4.90
  -2   4  -8    7.00    5.00
   2  -4  -8    0.50    4.00
  -2  -4   8   14.90    7.30
  -2   4  -8   13.40    7.50
  -2  -4   8   14.20    8.00
  -2  -4   8   10.10    6.20
   3  -4   8   10.90    6.40
  -3  -4  -8   22.20   13.60
   3   4  -8   -1.50    3.20
   3  -4   8    3.70    6.70
  -3   4   8    7.60    4.90
  -3   4   8   11.50    6.60
   3   4  -8    7.90    6.90
  -3   4  -8   17.90    9.00
   3  -4  -8    6.30    4.30
  -3  -4   8    0.70    6.70
   3  -4  -8   12.80    5.30
  -3   4  -8    9.90    7.30
   3   4   8   -4.70    7.60
   4   4  -8    1.50    9.00
  -4   4   8   14.90    9.20
   4   4  -8    7.80    9.00
  -4   4   8    1.60    6.80
   4  -4   8   15.80   11.40
  -4  -4   8    0.50    8.30
   4  -4  -8   12.60    7.80
   4   4   8   18.80   13.40
   4  -4  -8    1.10    5.50
  -4   4  -8   18.80   12.40
   5   4  -8   23.80   10.40
   5  -4   8   15.90   11.10
  -5   4   8   14.60   10.20
   5   4  -8    7.10   10.60
   5   4  -8   16.20   12.70
  -5   4   8   33.80   11.80
   5   4   8   32.90   16.20
   5  -4  -8   15.80    8.90
   5  -4  -8   35.70   13.20
  -5   4  -8   26.10   13.60
   6   4  -8   21.90   12.80
   6  -4   8   -6.70    9.80
  -6   4   8    6.90   11.20
   6   4  -8   16.20   12.30
   6   4   8   34.80   13.90
  -6   4  -8    2.80   10.70
   6  -4  -8   -2.10   11.00
   6  -4  -8  -11.90    9.10
   7   4  -8    5.30   11.90
   7  -4   8   22.90   15.30
  -7   4   8    8.80    9.50
   7   4  -8    7.80   14.50
   7  -4  -8    1.10   14.60
   7   4   8  -16.90    7.80
  -7   4  -8   -7.90   14.50
   0  -5  -8  985.10   57.69
   0  -5   8  981.80   63.29
   0   5  -8  930.81   61.29
   0   5   8 1021.80   58.19
   0   5   8  976.80   57.09
   0  -5   8  889.81   60.09
   0   5  -8 1031.30   62.69
   1  -5   8  260.07   27.50
  -1  -5  -8  173.68   21.90
   1   5  -8  194.78   22.90
   1  -5   8  211.18   25.00
  -1   5   8  210.18   19.50
  -1   5  -8  239.38   26.70
  -1  -5   8  127.69   22.10
  -1  -5   8  181.68   22.90
   1   5   8  175.68   22.40
   1  -5  -8  203.18   18.80
  -1   5  -8  208.58   24.10
  -1  -5   8  190.58   22.80
   2  -5   8   24.80   12.70
   2  -5   8   26.30   11.10
   2   5  -8   40.50   11.90
  -2   5   8   48.20   10.80
   2   5  -8   44.90   13.10
  -2  -5  -8   42.30   12.90
  -2   5   8   47.80    9.70
  -2  -5   8   32.20   11.00
  -2  -5   8   55.79   14.00
   2  -5  -8   35.20    9.20
  -2   5  -8   31.30   10.30
   2   5   8   46.70   13.90
   2  -5  -8   34.70    6.50
  -2   5  -8   53.69   16.70
  -2  -5   8   46.20   14.00
  -3  -5  -8   15.30   11.80
   3  -5   8   19.70   10.90
   3  -5   8    4.00    5.70
  -3   5   8   11.20    6.00
  -3   5   8   25.20    7.80
   3   5  -8   18.00    8.40
   3   5  -8   21.40    8.10
  -3   5  -8   26.90   11.30
   3   5   8    8.70    8.60
   3  -5  -8   21.20    9.00
  -3   5  -8   31.60   13.20
   3  -5  -8   20.00    6.00
  -3  -5   8   30.40   11.50
  -4   5   8   32.70   11.10
   4   5  -8   24.50   12.40
   4  -5   8   38.30   17.00
   4   5  -8   33.80   13.20
   4   5  -8    9.40   10.20
   4  -5  -8   36.40    9.30
   4  -5  -8   24.80   10.60
  -4   5  -8   22.10   10.60
  -4  -5   8   20.70   11.80
   4   5   8   12.00   10.60
  -5   5   8   50.59   16.60
   5   5  -8   65.29   18.70
   5   5  -8   42.40   16.20
  -5   5   8   45.20   16.20
   5  -5   8   25.50   11.80
   5   5  -8   37.90   15.30
   5  -5  -8   53.89   12.30
   5   5   8   63.79   22.10
  -5   5  -8   39.40   15.80
   5  -5  -8   50.99   15.30
   6   5  -8    7.80   11.20
   6  -5   8   12.30   14.30
  -6   5   8    9.00   13.20
   6  -5  -8   -7.70    9.10
  -6   5  -8  -15.20   12.60
   6  -5  -8  -12.80    9.90
   6   5   8   12.80   11.10
   7   5  -8   15.00   15.70
  -7   5   8    2.60   13.50
   7   5  -8   -5.90   13.70
   7  -5   8   -7.20    9.40
   7   5   8    9.50    8.40
   7  -5  -8   13.90   12.40
  -7   5  -8   -5.40   11.00
   0   6   8  261.87   26.10
   0   6  -8  270.37   28.80
   0   6  -8  326.07   31.70
   0  -6  -8  272.47   26.70
   0   6   8  252.77   26.20
   0  -6   8  314.77   32.70
   0  -6  -8  309.97   28.30
   0  -6   8  295.77   30.80
   1   6  -8   29.40   10.10
   1  -6   8   20.40    9.20
  -1   6   8   29.70    9.30
  -1  -6  -8   19.70    8.80
   1  -6   8   11.50    7.80
   1   6   8   41.10   12.90
  -1  -6   8   33.10   12.20
  -1  -6   8   18.70   10.30
  -1   6  -8   13.90    8.50
   1  -6  -8   22.30    8.20
  -1   6  -8   21.10   10.10
  -1  -6   8   16.10    8.20
   1  -6  -8   27.60    9.60
   1   6   8   23.80    9.30
  -2   6   8  138.89   18.20
  -2  -6  -8  152.18   26.40
  -2   6   8  153.98   16.90
   2   6  -8  112.19   25.60
   2   6  -8  122.29   21.60
   2  -6   8  131.69   25.20
   2  -6   8  119.49   22.70
  -2  -6   8  126.29   23.80
   2  -6  -8  133.39   15.10
   2   6   8  128.79   25.10
  -2   6  -8  131.29   23.90
   2  -6  -8  142.69   17.60
  -2  -6   8  105.79   21.20
  -2   6  -8  101.09   21.50
  -2  -6   8  151.38   26.10
  -3   6   8   11.20    6.60
   3   6  -8   -3.50    4.60
   3  -6   8   -3.20    9.20
  -3   6   8   -6.70    4.60
  -3  -6  -8   -0.70    5.90
   3   6  -8   14.90    8.10
   3  -6   8    3.00    3.90
  -3  -6   8  -10.00    9.10
  -3   6  -8   -1.40    6.30
  -3   6  -8   12.00    9.10
   3  -6  -8   -2.70    3.30
  -3  -6   8   -3.60    7.80
   3   6   8    7.60    7.90
  -4   6   8   -2.20    5.50
   4   6  -8  -11.30    5.30
  -4   6   8   -1.50    4.90
   4   6  -8   13.90   11.30
   4  -6   8   19.50   10.40
   4  -6  -8   12.10    7.60
  -4   6  -8    1.80    5.60
   4   6   8   -2.20    8.30
   4  -6  -8    3.90    4.50
   5   6  -8   -9.20    6.90
  -5   6   8    8.10    9.80
   5   6  -8    3.80   10.10
  -5   6   8   -0.60    8.50
   5   6   8   -0.60    8.60
  -5   6  -8    7.40    7.70
   5  -6  -8    1.50    7.80
   5  -6  -8    5.90    8.50
   6   6  -8   30.30   14.30
   6  -6   8   24.70   14.70
   6   6  -8   19.90   15.20
  -6   6   8   23.60   15.60
   6  -6  -8   -1.60    9.40
   6  -6  -8   10.80   13.80
   6   6   8   37.80   18.60
  -6   6  -8   11.10   16.40
   7   6  -8   22.80   17.00
   7  -6   8   32.30   21.20
  -7   6   8   -5.30   13.80
   7   6  -8   22.40   17.50
   7   6   8   26.50   20.20
  -7   6  -8   35.80   17.40
   7  -6  -8   18.80   18.90
   0  -7   8  103.09   21.00
   0   7   8  104.99   18.90
   0   7  -8   75.69   18.10
   0  -7  -8   90.69   16.90
   0  -7  -8   97.09   18.20
   0   7   8   92.19   17.40
  -1  -7  -8   28.90   12.50
   1  -7   8   43.40   14.80
   1   7  -8   22.40    9.40
   1  -7   8   53.09   14.50
  -1   7   8   28.40    9.70
   1   7   8   30.20   11.90
  -1   7  -8   39.50   12.60
  -1  -7   8   43.20   12.50
  -1  -7   8   51.49   14.90
  -1  -7   8   38.80   13.20
   1  -7  -8   31.20   11.10
   1   7   8   40.60   13.30
  -1   7  -8   40.10   12.70
   1  -7  -8   42.70   12.00
   2   7  -8   18.40    9.80
  -2   7   8   24.50    9.20
  -2   7   8   30.50   10.60
   2  -7   8   21.10   10.20
   2  -7   8   22.10   11.40
  -2  -7  -8   12.10    9.20
   2   7   8   18.30    8.80
  -2   7  -8    9.50    8.10
  -2   7  -8   31.60   12.30
  -2  -7   8   15.80    9.90
  -2  -7   8   10.70    8.30
   2   7   8   13.50    8.30
   2  -7  -8   28.50    9.30
  -2  -7   8   15.20    9.70
   2  -7  -8   10.50    7.00
  -3   7   8   14.60    7.60
   3   7  -8   11.70   10.00
   3  -7   8    6.10    9.70
   3   7  -8    4.70    7.30
   3  -7  -8    8.90    7.60
   3  -7  -8    3.20    7.00
  -3   7  -8   -4.10    3.50
   3   7   8   22.30   13.10
  -3  -7   8    4.80    9.60
  -4   7   8   34.00   13.30
  -4   7   8   30.70   11.70
   4  -7   8   36.10   13.70
   4   7  -8   29.80   13.70
   4   7  -8   32.30   12.70
   4  -7  -8   29.70   12.40
   4  -7  -8   35.80   11.20
   4   7   8   26.50   15.40
  -4   7  -8   28.40   14.80
   5   7  -8    5.40   12.50
   5  -7   8   28.30   13.50
  -5   7   8   10.00   10.00
  -5   7   8   28.30   14.30
   5   7  -8   16.10   14.90
   5   7   8   17.00   17.70
   5  -7  -8    7.50    8.70
   5  -7  -8   14.90   10.90
  -5   7  -8   -0.40   10.20
   6  -7   8   -8.40    9.30
   6   7  -8   -2.90   12.80
   6   7  -8    2.20   12.00
   6  -7  -8   -7.20   13.20
   6  -7  -8    4.70   11.90
   6   7   8  -10.30    5.30
  -6   7  -8   21.80   14.00
  -7   7   8    8.50   16.30
   7  -7   8  -37.00   16.40
   7   7  -8  -13.50   15.80
   7   7  -8    7.20   13.60
   7   7   8  -26.50   17.00
   7  -7  -8   -0.20   16.10
  -7   7  -8   -1.80   11.70
   0  -8  -8   40.10   12.90
   0  -8  -8   32.20   11.80
   0   8  -8   38.90   12.90
   0  -8   8   20.40   11.50
   0  -8   8   36.00   13.90
   0  -8   8   17.40   11.70
   0   8  -8   51.09   15.70
   1  -8   8   -1.50    4.40
   1   8  -8  -13.50    5.20
  -1  -8  -8    3.70    7.00
   1  -8   8    0.00    3.80
  -1   8   8    1.30    5.20
   1  -8  -8    3.20    6.00
  -1  -8   8   -1.30    8.30
  -1   8  -8    2.60    5.40
  -1   8  -8    1.80    6.80
   1   8   8    6.80    7.90
  -1  -8   8    7.80    7.60
   1  -8  -8   -2.00    5.90
  -1  -8   8   12.90    9.10
   1   8   8    3.60    6.00
   2   8  -8   17.00    8.80
  -2  -8  -8   27.50   10.10
   2  -8   8   13.60    9.50
  -2   8   8   18.50    8.10
  -2   8  -8   23.10   10.10
   2  -8  -8   15.60    9.80
   2  -8  -8   21.10   10.50
   2  -8  -8   13.20    7.40
   2   8   8   22.10   13.50
   2   8   8   35.80   14.00
  -2  -8   8   18.20   12.70
  -3   8   8    3.20    9.90
  -3   8   8    6.50    8.20
   3   8  -8   -0.80    5.40
   3  -8   8    3.60    9.30
   3   8  -8   -9.10    6.20
   3   8   8    4.90   10.50
   3   8   8    7.90    9.10
  -3  -8   8    5.30    7.70
   3  -8  -8    2.80    8.10
  -3   8  -8    0.30   10.40
   3  -8  -8   13.50    7.90
   4   8  -8   12.10   11.90
  -4   8   8   16.10   10.40
   4  -8   8   24.30   15.20
   4   8  -8   14.40   12.00
  -4   8   8   13.50   10.50
   4   8   8   32.30   16.90
   4  -8  -8   20.20   10.80
   4  -8  -8   18.90    9.30
  -4   8  -8   13.20   12.40
   4   8   8   18.90   15.00
   5  -8   8    2.80    7.70
   5   8  -8  -11.60    6.60
  -5   8   8    6.90   10.50
  -5   8  -8    1.30   12.20
   5   8   8   22.30   12.60
   5  -8  -8    7.40    9.20
   5   8   8    0.40    9.60
   5  -8  -8  -15.20    9.30
   6   8  -8   12.30   13.50
   6  -8   8    6.90   10.50
  -6   8   8    5.70   13.90
   6   8  -8   -6.00    9.50
   6  -8  -8   -3.40    9.80
  -6   8  -8   -8.20   11.50
   6   8   8  -32.80   11.70
   6   8   8  -16.10   12.50
   6  -8  -8  -12.10   12.90
   7  -8   8  -19.10   13.50
   7   8  -8   -8.80    9.80
   7   8  -8  -10.20   16.40
   7   8   8  -18.60   13.70
  -7   8  -8   -6.50   11.70
   0  -9  -8   60.19   16.20
   0  -9   8   50.19   16.10
   0   9   8   50.89   15.20
   0  -9  -8   61.79   17.60
   0   9  -8   32.50   13.30
  -1   9   8   15.20    8.00
  -1  -9  -8   16.00    9.40
  -1  -9  -8   14.60    9.20
   1  -9   8    3.20    7.40
   1   9   8   20.70   10.40
  -1   9  -8   12.10    9.20
   1  -9  -8    9.80    7.20
   1  -9  -8    3.20    8.10
  -1  -9   8   15.80    9.90
   1   9   8   13.10    9.30
  -2   9   8   54.29   15.30
  -2   9   8   70.69   17.50
   2  -9   8   28.40   13.70
   2   9  -8   49.30   16.90
   2   9   8   50.09   17.60
   2  -9  -8   36.40   12.60
   2   9   8   63.99   19.10
  -2   9  -8   82.09   20.60
  -2  -9   8   42.90   16.00
   2  -9  -8   69.79   17.00
   2  -9  -8   57.89   14.20
   3  -9   8   35.20   15.00
  -3   9   8   30.80   13.20
   3   9  -8   16.60   11.00
  -3   9   8   37.00   12.00
   3   9  -8   28.70   14.40
  -3  -9   8   22.50   11.90
   3   9   8   56.39   19.70
   3  -9  -8   30.10   12.70
   3   9   8   22.70    8.40
  -3   9  -8    5.00    9.10
   3  -9  -8   34.80   12.00
  -4   9   8    7.20    9.50
  -4   9   8   12.00   10.40
   4   9  -8   25.30   14.50
   4  -9   8    7.00    9.00
   4   9  -8   11.20   11.50
   4  -9  -8   18.20   11.00
   4   9   8    5.50   11.10
   4  -9  -8   15.70   13.00
  -4  -9   8    5.30   10.20
  -4   9  -8    1.50   10.70
   5   9  -8    5.10   13.80
  -5   9   8  -13.60    8.50
   5   9  -8   18.20   13.10
   5  -9   8    5.30    9.60
   5   9   8   10.80    8.50
  -5   9  -8   -1.30   14.30
   5   9   8    7.60   13.50
   5  -9  -8   22.60   13.40
   5  -9  -8    3.70   11.60
   6   9  -8   16.60   13.60
   6   9  -8    4.60   14.30
   6  -9   8   -9.30   10.70
  -6   9   8  -13.20   13.60
  -6   9  -8   -6.30   13.10
   6   9   8   -0.20   11.30
   6  -9  -8   12.30   12.10
   6   9   8  -23.00   15.40
   6  -9  -8  -26.90   16.00
   0 -10  -8    6.00   10.90
   0  10   8    1.00    7.00
   0  10  -8    0.30    9.30
   0 -10  -8    3.50    5.00
   0 -10   8    0.10    8.30
   1 -10   8   36.20   14.70
  -1 -10  -8    3.50    8.60
  -1  10   8    8.90    8.70
   1  10  -8   21.60   12.40
   1 -10  -8   25.80   10.70
  -1  10  -8   19.60   11.20
   1  10   8   29.10   12.50
   1 -10  -8   27.60   11.50
  -1 -10   8   26.10   13.60
   1  10   8   19.80    9.80
   2  10  -8    4.80    9.60
  -2  10   8   20.90   11.30
   2 -10   8   15.80   14.00
   2 -10  -8   27.70   13.10
   2 -10  -8   36.20   14.00
  -2  10  -8    6.70    8.40
   2  10   8   25.40   14.60
   2  10   8   12.40   12.40
  -2 -10   8   31.80   14.20
   2 -10  -8   16.10   11.40
  -3  10   8   35.70   12.10
  -3  10   8   21.70   12.40
   3  10  -8   22.60   14.30
   3 -10   8   -1.60   13.10
   3 -10  -8   13.40   10.80
   3  10   8   29.50   14.00
  -3 -10   8   12.80   12.50
   3  10   8   32.10   17.80
  -3  10  -8   29.40   12.60
   3 -10  -8   42.10   14.50
   4 -10   8   33.80   20.50
  -4  10   8   18.60   11.80
   4  10  -8  -11.60    8.70
   4  10  -8   12.00   14.60
   4  10   8    1.00    8.90
   4 -10  -8   13.70    9.60
  -4  10  -8   28.40   17.20
  -4 -10   8    7.60   10.20
   4 -10  -8  -12.60   10.20
   4  10   8   16.30   15.20
   5 -10   8    4.40   13.00
   5  10  -8    7.60   13.90
  -5  10   8    2.40   11.20
   5  10  -8    0.50    6.90
   5 -10  -8    1.50   11.30
  -5  10  -8   -0.70    9.50
   5 -10  -8    0.50   13.70
   5  10   8    3.10   10.90
   5  10   8  -12.00    9.30
  -5 -10   8    4.60    7.10
  -6  10   8   -4.40   17.70
   6 -10   8  -12.30   11.00
   6  10  -8  -12.20    7.30
   6  10  -8    6.90   14.60
   6  10   8   -2.70    9.20
   6  10   8   27.00   12.20
  -6  10  -8   -2.60    9.40
   6 -10  -8  -16.80   14.10
   0 -11   8    7.80    9.40
   0 -11  -8   -4.10    4.50
   0  11   8   11.20   10.80
   0  11  -8   12.00    9.80
   1  11  -8    3.20   11.60
  -1 -11  -8   -1.20   11.40
  -1  11   8    0.30   11.40
   1 -11   8    8.00   10.10
   1 -11  -8    2.60    8.80
   1  11   8   13.90   12.20
  -1  11  -8   10.30   10.70
  -1 -11   8   21.80   11.60
   2 -11   8    6.80    9.30
  -2 -11  -8   -4.40   10.10
   2  11  -8  -17.80    7.50
  -2  11   8   -8.90    8.10
  -2  11  -8   -8.20    7.60
   2 -11  -8   -1.20    9.90
  -2 -11   8   13.20    8.00
   2  11   8    4.00   10.30
   2  11   8    3.90    9.80
   2 -11  -8   -4.90   11.60
   3 -11   8   -4.70   10.00
  -3  11   8    5.20    8.20
   3  11   8   11.60   11.10
   3 -11  -8   -1.10   10.10
  -3 -11   8   -8.00    8.00
   3  11   8    6.50    8.10
   3 -11  -8   -5.80    6.90
  -3  11  -8   -5.20    6.10
   4  11  -8   21.90   10.90
  -4  11   8    3.60   12.20
   4 -11   8   14.80   13.80
   4  11  -8    3.10   11.50
  -4 -11   8   37.50   16.30
   4 -11  -8  -27.00   11.80
  -4  11  -8   -3.10   11.30
   4  11   8    1.70   12.50
   4 -11  -8   17.30   13.90
   4  11   8    3.30   10.30
   5  11  -8   13.80   14.60
  -5  11   8   20.10   14.50
   5  11  -8   -5.00   13.10
  -5 -11   8   -0.40   16.50
   5  11   8    9.80   12.30
  -5  11  -8   34.90   16.10
   5 -11  -8    7.60   13.10
   5  11   8    7.70    8.70
   6 -11   8  -19.90   12.90
   6  11  -8   -0.80   15.00
   6  11  -8   11.30   13.40
   6  11   8  -19.30   11.50
  -6 -11   8   16.00   13.30
  -6  11  -8  -12.00   11.50
   6 -11  -8   -0.70   15.60
   6  11   8  -17.50   11.10
   0 -12  -8    0.60    7.00
   0  12   8   -3.70    5.70
   1 -12   8    9.70   10.60
  -1 -12  -8   23.30   11.90
  -1  12   8    8.70    8.40
  -1  12  -8    4.40    9.00
   1  12   8   18.90   11.20
   1 -12  -8   12.20   11.40
  -1 -12   8   13.20   12.40
   2  12  -8   10.30   12.40
  -2  12   8    7.50    9.90
   2 -12   8    9.00   10.40
   2 -12  -8    1.40   10.80
   2 -12  -8   16.80   12.80
  -2 -12   8   -4.80   11.20
  -2  12  -8   -6.60   10.50
   2  12   8   13.50   12.50
   3  12  -8   11.70   12.10
   3 -12   8   -0.10    9.70
  -3  12   8   14.20   11.20
   3 -12  -8   -5.20   13.30
   3  12   8  -21.60    9.20
  -3 -12   8    5.10   12.00
  -3  12  -8    3.00   12.70
   3 -12  -8    4.30   11.30
   3  12   8   -3.70   12.00
  -4  12   8  -19.20   12.10
   4 -12   8    7.60   12.90
   4  12  -8   -1.10   12.60
   4 -12  -8  -15.90   16.10
  -4  12  -8  -13.30   12.30
   4  12   8   -4.00    7.20
   4 -12  -8   -1.30   14.50
  -4 -12   8    0.60   14.80
   4  12   8  -15.00   13.10
   5 -12   8   -1.20    8.80
   5  12  -8   -2.10   13.60
   5  12  -8  -10.50   11.40
  -5  12   8    1.30   12.50
   5  12   8   10.40   14.40
  -5  12  -8   51.69   21.10
  -5 -12   8   -0.40   13.20
   5 -12  -8  -22.20   10.70
   5  12   8   27.20   14.50
   0  13  -8    5.40   11.90
   0  13   8   26.50   16.70
   0 -13   8   13.00   13.00
   0 -13  -8    5.10   11.80
   1 -13   8   87.39   28.40
   1  13  -8   10.60   11.80
  -1  13  -8   17.00   13.30
  -1 -13   8   -0.10   10.60
   1  13   8  -19.00    8.30
   1 -13  -8    2.90    8.30
  -2 -13  -8   19.90   15.70
   2 -13   8  -21.00    8.20
   2  13  -8    5.80   11.60
  -2  13   8    3.80   10.00
   2  13   8  -19.90   10.70
  -2  13  -8  -11.60    9.50
   2 -13  -8   11.30   14.50
   2  13   8    9.20   12.30
  -2 -13   8   -8.20    7.00
   3 -13   8   24.70   16.40
  -3  13   8    5.50   10.60
   3  13  -8   -3.70   12.30
  -3 -13  -8   14.00   13.50
   3 -13  -8   26.50   14.70
   3  13   8  -10.20   13.20
   3  13   8    2.10   12.90
  -3  13  -8   -6.80   15.00
   3 -13  -8  -20.00   14.10
  -3 -13   8  -10.30    9.70
   4  13  -8   -4.10    8.90
  -4  13   8   -9.90   10.70
   4 -13   8   13.70   13.00
   4 -13  -8  -15.70   20.90
   4  13   8   -9.50    9.60
  -4 -13   8   -4.40   13.20
   4  13   8    5.30   14.90
   4 -13  -8   21.20   16.30
  -4  13  -8  -24.40   10.80
   5  13  -8   13.20   13.00
   5 -13   8   -6.70   12.20
  -5  13   8   -0.50   10.90
  -5 -13   8  -21.60   11.70
   5  13   8   22.80   16.60
   5  13   8    1.30   16.40
  -5  13  -8   -0.60   14.80
   0  14  -8   11.90   13.70
   0 -14  -8    1.30   11.90
   0  14   8    1.80   11.80
   0 -14   8   10.90    9.80
   1 -14   8   -2.40    8.60
  -1  14   8   11.70   12.80
  -1 -14  -8  -10.90   13.10
   1  14  -8    0.10   12.90
   1 -14  -8    6.00   13.90
  -1 -14   8   -0.10   13.00
   1  14   8    1.20   11.20
  -1  14  -8   11.80   11.60
   2  14  -8  -20.00    8.40
  -2  14   8    9.10   12.30
   2 -14   8  -16.40   13.90
  -2 -14  -8    3.10    9.80
   2  14   8  -19.30    9.00
  -2 -14   8    7.40   12.20
  -2  14  -8   -6.50   13.00
  -3 -14  -8   26.80   11.90
  -3  14   8   -0.60   10.70
   3  14  -8   -9.00    6.70
   3  14   8  -13.70    9.80
   3 -14  -8    6.10   14.10
   3  14   8  -15.50    7.70
  -3 -14   8    1.30   11.60
  -3  14  -8   15.70   16.10
  -4 -14  -8   30.70   15.60
   4  14  -8   -1.80   16.50
   4 -14   8   23.50   17.50
  -4  14   8   -9.60   10.10
  -4  14  -8  -17.10   19.10
   4 -14  -8  -23.40   14.20
   4  14   8   17.20   12.50
   0  15  -8    5.10   15.60
   0 -15   8    4.60   14.20
   0 -15  -8    4.20   13.30
   0  15   8   -4.50   12.00
   1 -15   8   25.60   19.60
  -1 -15  -8  -16.70   10.90
   1  15  -8    8.20   14.20
  -1  15   8  -25.10   10.80
  -1 -15   8   -5.90    7.10
   1  15   8  -15.80    9.10
   1 -15  -8   12.90   12.20
  -1  15  -8   26.10   11.40
   2  15  -8  -10.60   13.40
   2 -15   8  -27.50   10.50
  -2 -15  -8   13.30   12.70
  -2  15   8  -15.70   10.00
   2 -15  -8  -27.20   13.30
  -2  15  -8  -15.60   10.10
   2  15   8    7.00   14.40
  -2 -15   8  -13.70    8.70
  -3 -15  -8  -13.00    8.00
   3  15  -8  -11.20   13.80
  -3  15   8   35.30   12.20
   3 -15   8  -10.00   10.70
  -3  15  -8  -14.40   14.50
   3 -15  -8   -4.90   12.90
  -3 -15   8   18.10   13.30
   0  16  -8   14.20   13.40
   0 -16   8  -16.80   12.60
   0 -16  -8    8.70   14.40
   0  16   8    5.10   10.80
  -1 -16  -8  -17.30    9.90
  -1  16   8  -24.60   14.90
   1  16   8  -12.40    9.90
   1 -16  -8    5.00   15.60
  -2 -16  -8   15.50   12.50
  -2  16   8   17.10   16.90
   2  16  -8  -15.80   11.70
   2 -16   8  -29.90   11.80
   2  16   8    2.10   13.60
  -2  16  -8    5.80    9.40
  -2 -16   8  -10.10    9.00
   2 -16  -8   13.40   17.10
   0   0   9    3.40    3.50
   0   0   9    3.30    2.60
   0   0  -9    0.30    3.40
  -1   0   9    5.20    2.50
   1   0   9    2.30    4.20
  -1   0  -9    8.80    4.50
  -1   0  -9   13.20    5.80
  -1   0   9    4.50    2.20
   2   0   9  992.60   60.49
   2   0   9  906.91   61.39
  -2   0   9  948.91   48.90
  -2   0   9  890.71   47.70
  -2   0  -9  895.81   61.29
  -2   0  -9  894.91   57.79
  -2   0   9  880.21   48.20
   2   0  -9  918.11   47.80
   3   0  -9    1.80    3.10
   3   0  -9    2.60    5.20
   3   0   9   -0.10    7.00
  -3   0  -9   -0.50    5.50
  -3   0   9    4.00    4.20
   3   0  -9    3.10    3.10
  -3   0   9   -0.80    4.50
   3   0   9    2.10    5.20
  -3   0  -9    5.90    5.80
  -4   0  -9   26.40   14.50
  -4   0  -9   25.10   12.40
   4   0  -9   30.60    8.80
  -4   0   9   36.50   10.70
   4   0  -9   27.70    9.50
   4   0   9   21.30   12.70
  -4   0   9   32.40   10.70
   4   0   9   22.70   11.60
   4   0  -9   18.40    7.70
  -5   0   9   28.60    9.20
  -5   0   9    3.50    8.30
   5   0  -9   14.30    6.80
  -5   0  -9   14.60   12.90
   5   0   9   24.80   14.40
   5   0  -9   16.80    9.60
   5   0  -9   10.30    7.60
   6   0   9   44.30   22.30
   6   0  -9   47.30   14.40
   6   0  -9   61.59   17.40
   6   0  -9   49.90   14.60
   7   0  -9    5.10   15.40
   7   0   9   12.00   13.10
   7   0  -9   -4.80    8.30
   7   0  -9   12.90   14.20
   8   0  -9   -6.20   18.80
   8   0  -9    8.50   15.20
   0  -1  -9  492.75   31.00
   0  -1   9  618.54   33.00
   0   1   9  457.35   32.90
   0  -1   9  672.43   35.60
   1  -1   9  855.01   49.80
   1  -1   9  900.51   48.20
  -1  -1  -9  875.21   49.10
  -1  -1   9  654.73   38.70
   1   1   9  821.22   48.30
  -1  -1   9  617.94   37.20
   1   1   9  708.53   47.50
  -1  -1   9  646.64   38.90
  -1   1  -9  876.31   46.90
  -1   1  -9  602.54   44.60
   2  -1   9   98.99   17.70
  -2   1   9   90.89   11.70
  -2  -1  -9   80.99   17.10
   2   1  -9  103.69    9.40
  -2   1   9  116.39   10.40
   2  -1   9   71.89   16.40
   2   1  -9  108.09   12.70
   2   1   9   72.89   14.70
  -2   1  -9   88.09   18.60
  -2  -1   9   99.49   12.80
  -2  -1   9  114.59   13.00
   2   1   9   72.19   17.80
  -2   1  -9   59.79   14.00
  -3   1   9   89.89   17.10
  -3   1   9   83.59   13.70
   3   1  -9   64.19   10.40
   3   1  -9   85.19   12.40
   3  -1   9   98.99   19.50
   3  -1   9   72.69   19.70
  -3  -1  -9   91.29   20.10
   3   1  -9   69.99   13.70
  -3   1  -9  100.29   22.50
   3  -1  -9   72.99   12.80
  -3   1  -9   87.69   18.60
  -3  -1   9   82.09   15.60
   3  -1  -9   93.29    8.60
   3   1   9   70.19   18.60
   3   1   9   88.89   18.30
   4  -1   9    3.50    8.20
   4   1  -9   15.70    8.30
  -4   1   9   11.50    8.90
   4  -1   9   32.60   12.70
   4   1  -9   18.50    8.50
  -4   1   9   19.00    8.40
   4   1  -9    4.90    5.20
  -4  -1  -9   14.40   10.20
   4  -1  -9    9.80    4.60
   4   1   9    5.30    8.00
   4   1   9   -2.20    6.80
  -4   1  -9    8.30    6.70
  -4  -1   9   -3.30    7.50
  -4   1  -9   12.20    9.00
   4  -1  -9   22.40    7.90
   5   1  -9   -1.80    7.10
   5   1  -9   -0.40    6.80
   5  -1   9    5.70    8.40
  -5   1   9  -12.30    7.00
   5   1  -9    9.80    9.40
  -5   1   9   -0.50    7.70
  -5  -1   9   -7.20    7.60
   5  -1  -9    7.60    6.60
   5  -1  -9   -0.70    4.60
   5   1   9   24.30   13.90
  -5   1  -9    8.60   10.80
   6   1  -9   12.30   10.90
  -6   1   9   37.70   14.50
   6  -1   9   19.70   11.30
   6   1  -9   17.80   10.10
   6  -1  -9    3.00   10.60
   6   1   9   27.20   15.30
   6  -1  -9   30.40   15.00
  -6   1  -9   18.50   14.40
   7   1  -9   -2.70   10.80
   7   1  -9  -28.80   10.10
   7  -1   9   -7.00   10.40
   7  -1  -9    6.90    9.30
   7  -1  -9   -9.10    9.90
   7   1   9   -2.60    7.40
   7  -1  -9    5.50   15.00
   8   1  -9    5.80   13.80
   8  -1   9  -10.90   19.80
   8   1  -9  -22.30   14.20
   8  -1  -9   -6.90   18.20
   8  -1  -9  -20.60   12.70
   0  -2   9 2015.60   91.19
   0   2  -9 1825.32   88.99
   0   2   9 1770.22   86.09
   0  -2  -9 1752.22   86.79
   0  -2   9 1870.81   91.89
   1  -2   9  195.08   23.00
   1   2  -9  239.08   18.00
  -1  -2  -9  249.18   23.60
   1  -2   9  293.67   25.10
  -1   2  -9  302.87   26.40
   1   2   9  343.27   26.70
  -1  -2   9  228.28   20.20
  -1  -2   9  262.37   20.50
  -1   2  -9  221.08   22.40
  -1  -2   9  236.98   20.40
   2  -2   9  660.93   50.89
   2  -2   9  670.63   49.00
  -2  -2  -9  818.92   53.49
  -2   2   9  675.83   36.50
   2   2  -9  707.33   40.30
   2   2  -9  642.34   42.30
   2   2  -9  736.93   40.10
  -2   2   9  632.24   34.50
  -2  -2   9  644.64   42.70
   2  -2  -9  679.93   35.70
  -2   2  -9  668.93   50.49
   2   2   9  656.43   50.29
  -2   2  -9  672.83   49.30
  -2  -2   9  647.94   42.20
   2   2   9  683.13   48.40
   3  -2   9  230.28   28.90
   3   2  -9  260.17   23.30
  -3   2   9  214.58   32.90
   3   2  -9  248.58   22.00
  -3  -2  -9  183.68   29.40
   3  -2   9  185.08   31.60
  -3   2   9  227.48   22.20
   3   2  -9  193.88   23.10
  -3  -2   9  171.38   22.70
   3  -2  -9  243.28   21.80
   3   2   9  200.88   27.00
  -3   2  -9  223.78   29.20
   4   2  -9    6.70    5.10
  -4  -2  -9   18.70   10.90
   4   2  -9    0.70    6.00
   4  -2   9   -4.40    4.20
  -4   2   9   -4.60    6.00
  -4   2   9    0.40    4.20
   4  -2   9  -14.80    6.80
   4   2  -9    1.70    3.80
  -4   2  -9   11.70    9.30
  -4  -2   9   -7.50    5.90
   4  -2  -9    0.10    3.90
   4   2   9   12.30    8.40
  -4   2  -9    1.60    7.40
   4   2   9    7.60    8.00
   4  -2  -9   12.90    7.60
   4  -2  -9    6.90    4.50
  -5   2   9    6.60    9.90
   5   2  -9    2.60    7.00
   5  -2   9   -0.50    7.50
  -5   2   9    8.40    8.00
   5   2  -9   15.20   11.20
   5   2  -9    4.00    8.20
   5  -2  -9    4.70    5.90
   5   2   9   15.50   12.80
  -5   2  -9    0.90    8.10
   5  -2  -9    6.30    9.00
  -5  -2   9    0.50    8.60
   5  -2  -9    5.70    6.60
  -6   2   9   13.40   13.60
  -6   2   9    1.00   13.20
   6   2  -9  -11.20   11.70
   6   2  -9    0.30    8.20
   6   2  -9   -4.40    8.90
   6  -2   9   -4.00   10.40
  -6   2  -9    4.70    6.70
   6  -2  -9   -3.20    9.90
   6  -2  -9    3.20    9.20
   6  -2  -9   -2.70    7.00
   6   2   9   -1.10   10.70
   7   2  -9    0.60    9.50
   7   2  -9  -17.60   13.00
  -7   2   9  -15.50   10.60
   7  -2   9   -7.40    9.70
   7   2   9    9.20   10.80
   7  -2  -9   -1.60   14.70
   7  -2  -9    5.50    9.40
  -7   2  -9   20.60   13.20
   8   2  -9   -0.50   14.60
   8   2  -9  -22.90   13.90
   8  -2  -9  -27.50   11.70
   8   2   9   -2.60   27.70
   8  -2  -9   21.70   14.60
   0   3   9   42.30    8.60
   0  -3   9   42.80    9.70
   0   3  -9   43.50    9.90
   0  -3   9   44.50   10.80
   0  -3  -9   50.89    9.40
   0   3  -9   52.99   11.50
   1  -3   9  177.58   22.10
   1   3  -9  178.48   18.00
  -1  -3  -9  187.38   21.10
   1  -3   9  222.68   22.60
  -1   3   9  180.78   12.90
   1  -3  -9  183.38   13.10
  -1  -3   9  207.08   20.50
  -1  -3   9  214.78   20.60
   1   3   9  234.18   22.70
  -1  -3   9  152.68   18.30
  -1   3  -9  185.58   21.60
  -1   3  -9  230.98   23.10
   1  -3  -9  197.38   13.50
  -2   3   9  212.08   16.00
   2  -3   9  232.28   26.30
   2  -3   9  211.28   27.40
  -2  -3  -9  187.88   25.30
   2   3  -9  234.78   21.80
  -2   3   9  255.87   18.50
   2   3  -9  251.17   24.10
  -2  -3   9  213.78   23.20
   2  -3  -9  237.38   17.70
  -2   3  -9  263.77   28.00
   2   3   9  257.97   28.70
  -2   3  -9  180.98   24.40
  -2  -3   9  222.58   23.50
  -3   3   9  135.39   21.00
   3   3  -9  151.38   18.80
  -3   3   9  134.99   17.20
   3  -3   9  119.09   23.90
  -3  -3  -9  132.99   28.30
   3   3  -9  131.89   21.30
   3   3  -9  153.68   19.60
   3   3   9  144.49   26.10
   3  -3  -9  170.98   18.30
   3   3   9  121.19   26.10
  -3   3  -9  105.49   27.00
  -3  -3   9  186.28   21.90
  -3   3  -9  133.59   23.80
  -4   3   9  119.29   18.80
   4   3  -9  100.89   18.70
   4   3  -9   94.39   17.60
  -4   3   9   90.89   18.50
   4  -3   9  108.89   25.60
   4  -3  -9  114.39   19.40
   4   3   9  114.79   26.10
   4  -3  -9  124.99   14.40
  -4  -3   9   91.49   20.10
  -4   3  -9   80.29   21.40
   5   3  -9   22.90   11.70
   5   3  -9   14.10   11.80
   5  -3   9   14.10   16.40
   5   3  -9   24.40   10.40
  -5   3   9   12.40   11.20
  -5   3   9   23.50   11.50
   5  -3  -9   20.50    9.20
  -5  -3   9  -17.10    9.10
   5   3   9   28.70   13.10
  -5   3  -9   13.40    7.50
   5  -3  -9    8.90    8.00
   6   3  -9   44.50   17.60
   6   3  -9   24.90   13.30
   6   3  -9   60.09   20.50
  -6   3   9   35.10   12.70
   6  -3   9   38.00   19.70
  -6   3   9   30.90   16.40
   6  -3  -9   20.10   10.90
  -6   3  -9   44.60   19.50
   6  -3  -9   47.90   16.70
   6   3   9   40.40   22.20
  -7   3   9   22.40   15.10
   7   3  -9    9.00   12.10
   7  -3   9   -3.40   14.50
   7   3  -9    5.20   14.70
   7  -3  -9   -5.50   17.00
   7   3   9    9.00   13.10
   7  -3  -9   11.30   14.10
  -7   3  -9   12.00    8.80
   7  -3  -9    1.10    8.60
  -8   3   9    3.80   15.30
   8   3  -9  -44.20   22.90
   8  -3  -9  -11.20   15.20
  -8   3  -9    4.30   14.00
   0  -4   9  241.28   24.70
   0   4  -9  277.17   24.90
   0  -4   9  240.08   24.60
   0  -4  -9  262.87   21.90
   0   4  -9  236.58   23.80
   0   4   9  226.38   20.30
   1  -4   9  551.24   41.30
   1  -4   9  556.54   43.10
  -1  -4  -9  546.55   39.80
  -1   4   9  509.85   31.60
   1   4  -9  521.55   37.50
  -1   4  -9  552.34   41.50
   1  -4  -9  532.85   31.40
  -1  -4   9  442.66   37.50
   1   4   9  522.55   39.50
  -1  -4   9  556.24   39.90
  -1   4  -9  553.64   41.40
   1  -4  -9  489.65   30.80
  -1  -4   9  551.44   39.60
  -2   4   9   90.99   11.90
   2  -4   9   74.59   18.20
  -2   4   9   58.89    9.60
   2  -4   9   59.89   14.50
  -2  -4  -9   85.89   18.10
   2   4  -9   74.09   15.20
   2   4  -9   85.49   14.90
  -2   4  -9   85.99   18.00
   2  -4  -9   84.29   11.00
  -2  -4   9   60.29   13.90
   2   4   9  101.49   20.70
  -2  -4   9   77.39   15.40
  -2  -4   9   79.19   15.90
  -2   4  -9   85.59   17.50
  -3  -4  -9   55.49   15.00
   3   4  -9   68.39   14.10
  -3   4   9   70.29   13.40
   3  -4   9   48.90   15.90
   3  -4   9   78.79   18.90
  -3   4   9   90.79   13.90
   3   4  -9   78.59   17.10
   3  -4  -9   71.49   13.70
   3   4   9   73.19   19.00
   3  -4  -9   84.09    9.20
  -3  -4   9   79.89   17.20
  -3   4  -9   75.39   18.60
  -3   4  -9   65.99   17.40
   4   4  -9   95.89   19.30
   4  -4   9   52.19   19.20
   4   4  -9   50.09   15.00
  -4   4   9   89.19   16.80
  -4   4   9   51.99   14.00
   4   4  -9   80.89   19.10
   4  -4  -9   96.29   18.50
   4   4   9   92.59   24.10
  -4   4  -9   57.59   18.10
   4  -4  -9  107.89   13.30
  -4  -4   9   81.29   19.20
   5   4  -9    8.70    7.80
   5  -4   9   11.30    9.80
  -5   4   9   16.20   10.50
  -5   4   9   32.40   11.50
   5   4  -9   17.10   13.00
   5   4  -9   25.80   14.00
   5  -4  -9   20.70    8.90
  -5   4  -9   12.20   10.00
   5  -4  -9   10.10    9.60
   5   4   9   39.40   14.80
  -6   4   9   -2.50    9.40
   6  -4   9    2.00   12.80
   6   4  -9   13.80   14.90
  -6   4   9   -1.20   13.50
   6   4  -9    7.20   10.20
   6  -4  -9   -0.70    9.30
   6  -4  -9   22.80   11.90
   6   4   9   15.20    8.80
  -6   4  -9   15.40   13.90
   7   4  -9   -7.60   12.80
   7  -4   9   20.20   18.80
  -7   4   9   20.80    8.80
   7   4  -9   18.50   17.60
   7  -4  -9    2.20   14.00
   7   4   9   -6.30   12.50
   7  -4  -9  -12.60   15.30
  -7   4  -9    8.60   10.60
   0   5  -9 1250.57   72.09
   0  -5  -9 1085.79   64.69
   0  -5   9 1124.89   70.89
   0   5   9 1159.28   64.89
   0   5   9 1201.28   66.09
   0  -5   9 1178.48   70.89
   0   5  -9 1110.39   69.39
   1   5  -9    8.20    5.30
   1  -5   9   11.20    6.20
  -1   5   9    7.00    4.30
  -1  -5  -9   11.10    7.70
   1  -5   9    7.60    5.00
   1   5   9    9.50    7.80
  -1   5  -9    9.00    7.00
  -1  -5   9   15.90    8.50
   1  -5  -9   13.70    7.10
  -1  -5   9   -2.00    5.10
   1  -5  -9   13.20    5.50
  -1  -5   9   15.10    6.90
  -1   5  -9    1.10    7.50
  -2   5   9    2.70    4.40
  -2  -5  -9   29.10   11.70
   2  -5   9    9.40    7.70
  -2   5   9   12.00    6.50
   2  -5   9    4.70    6.80
   2   5  -9    7.00    5.40
   2   5  -9   14.30    7.80
  -2  -5   9   16.10    8.40
  -2   5  -9   15.90    8.70
   2  -5  -9   11.30    5.90
  -2   5  -9    3.40    5.40
  -2  -5   9    5.40    4.40
   2   5   9    8.90    8.70
  -2  -5   9   -2.20    5.30
   3   5  -9   61.19   14.30
   3  -5   9   44.30   15.60
   3   5  -9   61.99   16.60
  -3  -5  -9   25.50   12.80
  -3   5   9   41.90   10.80
   3  -5   9   43.70   15.20
  -3   5   9   48.20   10.50
  -3  -5   9   38.10   13.70
  -3  -5   9   43.60   14.40
   3  -5  -9   43.10    6.80
  -3   5  -9   22.80   12.60
   3  -5  -9   48.70   11.40
  -3   5  -9   31.50   12.70
   3   5   9   27.90   13.50
  -4   5   9    6.90    8.30
   4   5  -9    3.30    4.20
   4  -5   9   -1.80    5.30
  -4   5   9   -4.00    4.90
   4   5  -9    4.80    4.90
   4  -5  -9    9.30    5.70
   4  -5  -9    6.90    6.40
  -4  -5   9   -3.00    6.10
  -4   5  -9  -11.30    7.60
   4   5   9   -9.20    7.10
   5   5  -9   -2.20   10.10
   5  -5   9  -10.20    9.30
   5   5  -9   -1.00    7.10
  -5   5   9    1.70   10.00
   5   5  -9   -1.10   10.10
  -5   5   9    6.60   10.10
   5  -5  -9   -3.70    7.00
   5   5   9    9.80   10.20
   5  -5  -9  -14.90    8.20
  -5   5  -9   12.20   11.30
  -6   5   9    2.30   11.00
   6  -5   9    0.80   14.00
   6   5  -9   -8.20   10.70
   6   5  -9   -6.40    8.90
   6  -5  -9   -6.80    8.70
  -6   5  -9  -14.70    8.90
   6  -5  -9    4.00   10.20
   6   5   9   -6.80   15.70
   7   5  -9   16.50   19.30
  -7   5   9  -13.00   13.70
   7  -5   9   37.40   21.40
   7   5  -9   -0.30   11.20
  -7   5  -9   30.10   17.70
   7  -5  -9   -6.50   14.40
   7  -5  -9  -14.00   11.70
   7   5   9   28.70   19.60
   0   6   9   50.09   11.80
   0   6  -9   35.20   11.30
   0   6  -9   39.80   11.70
   0  -6  -9   56.39   13.00
   0  -6  -9   33.20   11.10
   0  -6   9   53.29   14.20
   0  -6   9   35.80   12.90
   0   6   9   45.60   11.60
   1   6  -9  418.16   36.60
  -1   6   9  386.26   30.60
   1  -6   9  391.26   37.50
  -1  -6  -9  441.76   37.40
  -1  -6   9  386.56   36.20
  -1   6  -9  363.26   36.70
  -1  -6   9  321.17   34.20
  -1  -6   9  377.16   36.20
  -1   6  -9  361.06   36.60
   1  -6  -9  358.06   29.70
   1   6   9  332.37   33.40
   1  -6  -9  380.86   30.10
   1   6   9  389.26   35.10
   2  -6   9   49.60   13.70
  -2   6   9   21.50    8.00
   2   6  -9   21.90    9.70
   2  -6   9    8.40    8.10
  -2  -6  -9   35.70   12.30
  -2   6   9   23.20    8.20
  -2  -6   9   25.90   12.00
  -2  -6   9   24.60   10.60
   2   6   9   17.40   10.10
  -2   6  -9   33.70   10.90
   2  -6  -9   25.40    9.10
  -2   6  -9   26.80   12.50
   3   6  -9   17.00    8.50
  -3   6   9   22.20    8.40
  -3  -6  -9   -2.90    9.20
  -3   6   9   19.90    7.80
   3   6  -9   29.50   10.40
   3  -6   9   18.40    8.10
  -3   6  -9   27.30   12.20
   3  -6  -9   22.50    6.70
  -3  -6   9   12.80   11.00
   3   6   9   40.50   14.40
  -3  -6   9   23.70   12.60
   3  -6  -9   16.50    9.20
  -4   6   9   -8.20    4.90
   4   6  -9   12.10    6.40
   4  -6   9    9.80    8.40
  -4   6   9    1.20    6.20
   4   6  -9   -6.10    7.40
   4  -6  -9   -5.10    6.60
  -4   6  -9    4.50    7.20
   4   6   9   -0.10    7.80
   5   6  -9   14.90   12.10
   5  -6   9   30.30   14.90
  -5   6   9    6.00    6.30
  -5   6   9    8.70    9.40
   5   6  -9    6.40    9.40
   5  -6  -9   -0.90    6.80
   5   6   9    2.90    8.20
   5  -6  -9   -1.40    8.00
   6   6  -9  -10.40   12.80
  -6   6   9   18.90   13.30
   6   6  -9    6.20   11.70
   6  -6   9   28.70   14.10
  -6   6  -9    6.00   12.50
   6  -6  -9   17.50   10.20
   6   6   9    3.00    8.20
   6  -6  -9   -8.60    8.80
   7  -6   9  -35.40   12.50
   7   6  -9   -1.70   13.50
   7   6  -9   -7.50   11.70
  -7   6   9  -12.90   12.00
   7   6   9   20.90   18.10
   7  -6  -9  -20.70   10.40
  -7   6  -9   24.60   15.70
   0  -7  -9  248.98   25.90
   0   7  -9  209.48   27.10
   0  -7  -9  221.58   25.30
   0   7  -9  184.88   29.20
   0  -7   9  237.18   29.30
   0  -7   9  165.38   29.30
   0   7   9  241.68   25.60
   0   7   9  228.18   25.70
   1  -7   9  253.77   31.50
  -1  -7  -9  284.47   30.60
  -1   7   9  254.77   26.30
   1  -7   9  292.07   31.80
   1   7  -9  285.17   31.50
  -1  -7   9  244.58   30.40
  -1   7  -9  201.58   27.90
   1   7   9  260.97   30.90
  -1  -7   9  269.07   31.50
  -1  -7   9  276.57   30.90
   1  -7  -9  271.67   26.50
   1   7   9  260.07   29.30
  -1   7  -9  254.87   30.70
   1  -7  -9  247.88   25.70
  -2  -7  -9   14.90    9.50
   2   7  -9   22.10    9.40
   2  -7   9   21.60   11.10
  -2   7   9   15.60    7.60
  -2   7   9   11.30    5.50
   2  -7   9   19.70   11.40
  -2   7  -9    6.60    6.40
   2   7   9   12.10    7.50
   2  -7  -9   15.90    7.30
  -2  -7   9   14.60   10.10
  -2   7  -9   27.00    8.60
  -2  -7   9    8.20    8.20
   2   7   9    9.70    7.60
  -2  -7   9   29.10   12.20
   2  -7  -9   22.70    9.00
   3   7  -9   23.90    9.50
  -3   7   9    8.70    8.00
   3   7  -9   17.00    9.30
   3  -7   9   26.30   11.50
  -3   7   9   22.10    8.60
   3   7   9   16.90   10.90
   3  -7  -9   15.60    6.60
  -3   7  -9   12.50   11.90
  -3  -7   9   20.40   11.30
   4   7  -9    4.10    6.20
   4   7  -9    3.20    8.50
  -4   7   9    6.60    8.60
   4  -7   9    1.80    8.00
  -4   7   9   10.70    7.80
   4  -7  -9   14.80    8.50
   4   7   9   18.90   14.60
  -4   7  -9   -2.40    7.00
   4  -7  -9    7.20    6.70
   5   7  -9   10.70   11.10
   5  -7   9   -1.60   11.50
   5   7  -9    3.60    9.20
  -5   7   9    5.90    8.40
  -5   7   9    6.30   10.70
   5   7   9   23.80   12.60
  -5   7  -9    8.10    9.90
   5  -7  -9   27.60   12.40
   5  -7  -9   11.60    9.80
   6   7  -9   -5.10   14.20
   6  -7   9    3.70   15.00
   6   7  -9   -3.00    9.80
  -6   7   9   24.20   12.50
   6   7   9   -8.90   13.40
  -6   7  -9   20.80   12.50
   6  -7  -9   -7.70    9.60
   6  -7  -9    1.90   13.00
  -7   7   9  -13.60   13.50
   7   7  -9   20.00   16.20
   7   7  -9  -15.60   14.30
   7   7   9   -2.80   13.00
   7  -7  -9   -1.30   14.30
  -7   7  -9  -16.60    9.40
   0  -8  -9   19.40    8.70
   0  -8   9   27.40   14.70
   0   8  -9   21.70    9.80
   0  -8  -9   33.70   12.20
   0   8   9   29.20   11.30
   0   8  -9   33.60   15.00
   0  -8   9   54.49   16.90
   0  -8   9   29.40   11.90
   1   8  -9   33.50   11.40
   1  -8   9   17.50   10.20
  -1   8   9   19.80    9.50
   1  -8   9   19.40    9.90
  -1  -8  -9   14.70   10.50
  -1   8  -9   31.70   12.50
  -1  -8   9   24.30   11.00
   1   8   9   41.30   14.70
   1   8   9   26.70   11.60
  -1  -8   9   12.80    9.20
  -1   8  -9   37.70   14.50
   1  -8  -9   20.00    8.80
  -1  -8   9   27.20   11.10
   1  -8  -9   22.80    8.30
  -2   8   9   30.00   10.70
  -2   8   9   18.20    8.10
   2  -8   9    4.00    9.30
   2   8  -9   18.10   10.70
  -2  -8  -9   24.10   13.50
   2   8   9   17.90   10.50
   2   8   9   27.50   12.70
   2  -8  -9   30.90   10.20
   2  -8  -9   29.30    9.90
   2  -8  -9   16.70    7.90
  -2  -8   9   43.10   16.00
  -2   8  -9   22.20   11.20
   3   8  -9   11.90   11.20
   3   8  -9   11.10    8.50
  -3   8   9    8.90    9.80
  -3   8   9   12.00    9.20
   3  -8   9    1.90    8.10
   3   8   9   19.10   13.50
  -3  -8   9   20.10    8.80
   3  -8  -9   13.10    9.40
   3  -8  -9   16.50    8.50
   3   8   9    4.40   11.00
  -3   8  -9   15.80   11.30
   4   8  -9    3.20   10.20
   4   8  -9   42.20   17.60
   4  -8   9    6.80   13.20
  -4   8   9   27.40   13.70
   4  -8  -9    9.90    9.20
  -4   8  -9   14.20   12.60
   4   8   9    7.90   10.00
   4  -8  -9   22.10    9.10
   4   8   9   32.90   17.60
  -5   8   9   15.20   11.00
  -5   8   9   10.10    9.80
   5  -8   9    4.80   10.20
   5   8  -9    6.00   10.60
  -5   8  -9    7.60    9.20
   5   8   9   -0.30    9.90
   5   8   9    1.40   12.00
   5  -8  -9    5.20    9.80
   5  -8  -9   15.20   12.50
   6  -8   9   12.50   17.10
   6   8  -9   23.80   14.00
  -6   8   9   19.10   14.90
   6   8  -9   21.00   18.30
  -6   8  -9   17.70   18.40
   6   8   9    7.30    8.70
   6  -8  -9  -18.80   11.60
   6  -8  -9   10.30    9.60
   7   8  -9   15.60   16.60
   7  -8   9  -21.30   14.70
  -7   8   9   12.20   10.80
   7   8  -9   12.20   16.30
   7  -8  -9    3.30   14.40
  -7   8  -9  -16.70   13.20
   7   8   9   -6.20   14.50
   0   9   9    0.60    6.20
   0   9  -9   -0.10    6.00
   0  -9  -9    4.60    5.90
   0  -9  -9   -5.10    7.90
   0  -9   9    0.40    6.70
  -1  -9  -9   22.20   12.60
  -1  -9  -9   27.20   12.50
   1   9  -9   24.30   11.20
   1  -9   9   29.50   12.40
  -1   9   9   20.90   11.60
  -1  -9   9   18.90   11.70
   1   9   9    5.70    8.50
   1  -9  -9   24.90   12.30
  -1   9  -9    8.70    5.10
   1   9   9   18.40    8.60
  -2   9   9   19.40   10.40
   2   9  -9   23.90   11.70
   2  -9   9   17.40   12.70
   2  -9  -9   17.00    8.00
  -2  -9   9    9.90   10.10
   2  -9  -9   27.20   10.10
  -2   9  -9    9.00   10.20
   2   9   9   15.50   10.90
   2   9   9   14.60   11.80
   2  -9  -9   23.50   12.70
   3  -9   9   19.40   15.00
  -3   9   9    1.10    6.70
   3   9  -9   25.30   14.50
   3   9  -9   20.40   12.10
  -3   9  -9    4.30    8.70
  -3  -9   9   19.40   13.70
   3  -9  -9   25.80    9.50
   3  -9  -9   12.40    8.70
   3   9   9   13.00    9.30
   3   9   9   19.90   10.40
  -4   9   9  -13.10    7.80
  -4   9   9   32.40   12.40
   4   9  -9   20.70   12.80
   4   9  -9    6.20    6.70
  -4   9  -9   -2.60    9.20
   4   9   9   -9.60    7.80
   4   9   9   -2.30   10.60
  -4  -9   9    1.40    9.30
   4  -9  -9   11.80    8.60
   4  -9  -9    3.60    8.00
  -5   9   9  -13.20    8.10
   5  -9   9   -4.10   10.10
   5   9  -9   -5.80   12.90
   5   9   9    8.20   10.90
   5   9   9   37.00   20.50
  -5   9  -9  -24.30    9.70
   5  -9  -9   11.70   10.80
   5  -9  -9   29.30   14.30
   6   9  -9  -19.50   13.00
   6  -9   9  -32.70   11.50
   6   9  -9   -2.40   13.40
  -6   9   9   19.80   16.00
   6  -9  -9   -2.20   15.70
   6   9   9    6.30   12.50
  -6   9  -9  -15.20   12.90
   6  -9  -9   -2.60   11.90
   0 -10   9   11.20    9.40
   0  10   9   -1.60   10.20
   0 -10  -9  -14.60    6.10
   0 -10  -9   -2.30    5.40
   0  10  -9   -0.20    6.70
  -1  10   9   31.20   10.90
  -1 -10  -9   22.60   12.00
   1 -10   9   12.30   11.70
   1  10  -9  -10.10    6.20
  -1 -10   9    2.00    9.00
   1  10   9   14.40    9.10
   1 -10  -9    6.20   10.90
   1 -10  -9   22.40   11.00
   1  10   9   11.30    9.70
  -1  10  -9   10.50   11.10
   2 -10   9   12.60   10.40
   2  10  -9   -0.60    5.60
  -2  10   9   13.30    9.80
   2  10   9   27.80   14.10
   2 -10  -9   30.20   12.90
   2  10   9   18.90   11.30
  -2  10  -9   27.40   15.00
   2 -10  -9   29.60   11.20
  -2 -10   9   18.00   11.80
  -3  10   9   25.60   12.90
   3 -10   9    4.60    7.00
   3  10  -9   13.60   10.30
  -3  10   9   42.30   15.70
   3  10   9   70.99   22.60
  -3 -10   9    7.90   10.40
   3 -10  -9    8.50    8.70
   3 -10  -9   20.80   13.50
  -3  10  -9   20.00   14.40
   3 -10  -9    7.80    9.80
   3  10   9  -19.80    8.70
   4 -10   9   15.50   14.70
   4  10  -9   -2.90    9.10
   4  10  -9  -16.40    9.70
  -4  10   9   -5.30    9.80
   4  10   9   12.70   13.10
  -4  10  -9   -7.40   10.50
   4  10   9   12.20   10.30
   4 -10  -9   -5.00   11.10
   4 -10  -9   -2.80    9.80
  -4 -10   9   15.00   16.80
   5  10  -9   -3.20   13.40
   5 -10   9    7.70   12.50
   5  10  -9    7.70   13.80
   5 -10  -9    7.80   11.60
   5 -10  -9  -28.50   12.00
  -5  10  -9   12.90   10.50
  -5 -10   9   14.00   13.00
   5  10   9   -7.00    6.50
   6 -10   9    0.80    9.40
  -6  10   9   -8.80   13.20
   6  10  -9    4.80   18.40
   6  10  -9   -6.60    9.90
   6 -10  -9   -9.00   16.60
   6  10   9   13.50   12.40
   6  10   9  -18.20   15.80
  -6  10  -9  -14.90    9.80
   0  11   9    1.40    9.40
   0 -11   9   -2.40    5.80
   0  11  -9   -5.60    7.00
   0 -11  -9   -1.50    7.50
  -1 -11  -9    5.80    8.90
   1  11  -9   18.30   13.10
   1 -11   9   -2.60    9.60
  -1  11   9   25.50   10.90
   1 -11  -9   20.40   10.90
   1  11   9    6.00   11.80
   1  11   9    5.00   10.80
  -1 -11   9    9.70    9.60
  -1  11  -9   -2.60    9.30
   2 -11   9   14.60   13.40
  -2  11   9    6.10    9.60
  -2 -11  -9   -1.30    8.00
   2  11  -9   21.90   14.50
  -2  11  -9   28.30   14.60
   2  11   9   17.40   13.20
   2 -11  -9   27.20   11.90
   2  11   9   13.20   11.90
  -2 -11   9    1.90   13.70
   3 -11   9  -15.80    6.20
  -3  11   9   -9.40    8.50
   3  11   9    5.70   10.70
   3 -11  -9   -2.00    7.90
  -3  11  -9    7.20   10.40
   3  11   9    4.80    9.80
   4  11  -9   -7.00    9.60
   4  11  -9   -1.50   11.30
  -4  11   9    0.70   11.60
   4 -11   9    1.80   12.20
  -4 -11   9   18.90   15.30
   4 -11  -9   16.50   12.60
  -4  11  -9    3.30   10.60
   4  11   9    7.10   10.70
   4 -11  -9    4.30    9.60
   4  11   9   23.80   13.80
   5 -11   9    0.60   12.50
   5  11  -9  -19.60   11.20
   5  11  -9   -0.90   11.50
  -5  11   9   -4.40   12.00
   5  11   9   15.50   13.70
   5 -11  -9   11.80   14.50
  -5  11  -9    3.40   15.20
  -5 -11   9    0.80   13.80
   5 -11  -9   -1.70   16.70
   5  11   9    4.90   12.00
  -6  11   9   37.80   11.00
   6 -11   9  -24.40   13.40
   6  11  -9  -28.90   13.60
   6  11  -9    3.80   14.00
   6  11   9  -34.00   14.70
  -6 -11   9    3.10   14.70
   6  11   9   -4.70    8.30
  -6  11  -9  -21.20   11.90
   0 -12   9   28.10   14.60
   0  12   9    7.10   12.50
   0 -12  -9   -6.60    9.50
   1 -12   9   13.10   12.40
   1  12  -9   20.00   14.20
  -1  12   9   18.50   11.60
  -1 -12  -9   19.90   11.00
  -1 -12   9   16.20   12.20
   1  12   9    8.30   13.10
   1 -12  -9   39.50   18.00
  -1  12  -9  -14.20   10.60
   2 -12   9   13.80    9.90
  -2 -12  -9    4.30   12.70
   2  12  -9   19.70   15.20
  -2  12   9    0.20   11.90
  -2 -12   9   -8.10   11.20
   2 -12  -9    6.10   11.30
   2  12   9   20.90   15.30
  -2  12  -9   -4.40    7.40
   3 -12   9   29.50   16.50
  -3  12   9  -19.80    9.40
   3  12  -9    7.30   11.60
   3  12   9   17.80   15.50
   3  12   9  -12.90    8.00
   3 -12  -9    3.50   10.40
   3 -12  -9  -25.10   11.80
  -3  12  -9   22.50    8.60
  -3 -12   9    2.50   13.50
   4  12  -9  -20.80   11.40
  -4  12   9    1.20    9.50
   4 -12   9    1.10   15.30
   4 -12  -9  -32.60   14.20
   4 -12  -9  -13.30    9.00
  -4  12  -9    9.20    9.70
   4  12   9    6.00   13.80
  -4 -12   9   -4.50    9.50
   5 -12   9   28.40   19.10
  -5  12   9    4.50   14.20
   5  12  -9   14.40   14.20
   5  12   9  -24.50   13.90
   5 -12  -9  -14.00   13.00
   5  12   9   42.40   10.90
  -5  12  -9    4.80   13.20
  -5 -12   9   20.50   16.00
   0  13   9   14.70   15.90
   0 -13   9    8.20   14.50
   0  13  -9   -8.90   10.80
   0 -13  -9  -14.00    8.30
   1  13  -9   12.60   14.30
   1 -13   9  -10.60    4.50
  -1  13  -9   -0.80    9.40
  -1 -13   9   16.10   13.50
   1  13   9   -0.40   11.40
   1 -13  -9  -17.70    8.00
  -2  13   9    8.20   14.20
   2 -13   9    3.10   11.40
   2  13  -9   16.60   12.20
  -2 -13  -9    0.60   12.70
   2 -13  -9    8.40   12.20
   2  13   9    3.00   11.30
  -2  13  -9  -10.50    7.60
   2  13   9    8.40   11.70
  -2 -13   9   12.80   13.30
   3  13  -9   14.30   15.10
  -3  13   9   -0.90   11.40
  -3 -13  -9    4.90   13.20
   3 -13   9  -13.00    6.30
   3  13   9   13.90   14.10
   3 -13  -9    1.10   11.50
   3 -13  -9  -10.90   15.30
  -3  13  -9   18.30   12.60
   3  13   9  -31.10   11.90
   4  13  -9  -22.10   10.00
   4 -13   9    4.20   18.00
   4  13   9    0.10   13.50
  -4  13  -9   -1.30   10.00
  -4 -13   9   14.90   12.10
   4 -13  -9    0.60   11.20
   4  13   9   -6.20    8.60
  -5  13   9   19.10   11.40
   5  13  -9  -12.30   11.90
  -5  13  -9   13.00   14.80
   5  13   9  -14.50   13.60
   0 -14  -9  -13.50   10.60
   0  14   9    6.20   11.70
   0  14  -9  -11.30   11.70
   0 -14   9   12.60   13.10
  -1  14   9   11.50   13.80
   1 -14   9  -15.30   11.80
  -1 -14  -9   -1.60    9.10
   1  14  -9    2.50   10.90
   1  14   9   -5.40   11.50
  -1 -14   9    2.90   13.40
  -1  14  -9    1.60    7.20
   2 -14   9  -16.30    6.80
  -2  14   9   25.00   14.80
   2  14  -9   12.40   16.50
  -2 -14  -9   -2.90   11.10
  -2 -14   9  -10.00   12.80
   2  14   9  -11.40    8.10
  -2  14  -9    2.10    7.70
   2 -14  -9   -7.10   13.80
  -3  14   9    2.80   11.80
   3 -14   9   -6.00   11.90
  -3 -14  -9  -15.60    6.20
   3  14  -9  -17.30   12.60
   3  14   9   14.60   15.10
  -3 -14   9   21.00   12.10
   3 -14  -9   -9.10   10.90
   3  14   9    2.10   12.30
  -3  14  -9    8.80   12.70
   4 -14   9   30.30   21.80
  -4 -14  -9  -27.10   15.40
  -4  14   9  -26.50   11.10
   4  14  -9   -1.70   13.00
   4 -14  -9  -14.40   14.70
   4  14   9  -15.00   12.30
  -4  14  -9   -9.30    9.20
   0  15  -9  -12.20   11.70
   0  15   9  -15.60    8.00
   0 -15  -9   -0.50   12.00
   0 -15   9   -1.00   11.60
   1  15  -9    2.40   11.90
   1 -15   9   -7.10    6.20
  -1 -15  -9    7.80   11.10
  -1  15   9    1.20   13.00
   1  15   9   -9.60    8.90
  -1 -15   9   18.50    9.50
  -1  15  -9    7.70   11.60
   1 -15  -9   12.50   16.30
  -2  15   9    1.10   11.90
  -2 -15  -9   -8.20    7.70
   2  15  -9    5.10   10.30
   2 -15   9  -10.00   13.50
   2  15   9    3.90   11.70
   2 -15  -9   19.80   18.90
  -3 -15  -9    5.10   17.70
  -3  15   9    7.50   13.00
   3  15  -9   10.30   13.70
  -3 -15   9  -15.30   15.10
   3  15   9    0.10   13.50
   3 -15  -9    7.80   17.80
  -3  15  -9    7.80   11.80
   0  16   9   -3.40   12.10
   0 -16  -9   12.20   15.30
  -1  16   9  -28.10   10.00
  -1 -16  -9  -12.70    9.00
   1  16   9   -6.30   13.80
  -1 -16   9   -4.80    8.00
  -1  16  -9   -7.90    9.70
   1 -16  -9  -12.30   11.20
   2  16  -9  -17.50   16.70
  -2  16   9   -0.30   12.80
   2  16   9  -30.10   14.30
   0   0 -10  472.55   28.00
   0   0  10  428.36   25.20
   0   0  10  407.16   27.70
  -1   0  10    1.30    1.70
  -1   0  10    0.50    1.60
   1   0  10    3.90    4.90
  -1   0 -10    8.00    6.80
   1   0  10    1.40    4.00
   2   0  10  982.40   61.99
   2   0 -10  925.91   48.50
  -2   0 -10 1020.00   61.09
  -2   0  10  925.91   49.20
  -2   0  10  963.10   49.70
   2   0  10  949.90   63.79
  -2   0  10  917.01   48.60
  -2   0 -10  946.51   64.59
   3   0 -10  106.69    9.30
  -3   0  10   96.09   15.50
   3   0  10  106.59   20.60
  -3   0  10  126.39   16.40
  -3   0 -10   96.59   19.60
   3   0 -10  118.09   14.80
  -3   0 -10   85.29   20.30
  -4   0 -10   -2.40    5.00
   4   0  10   -4.20    7.20
   4   0 -10    2.50    5.50
  -4   0  10   -3.00    5.40
   4   0  10   16.10   10.20
  -4   0 -10   -4.90    5.10
   4   0 -10    7.70    4.80
  -4   0  10    5.60    7.20
  -5   0  10    3.70    7.50
   5   0 -10   -0.40    6.10
  -5   0  10    7.40   10.30
   5   0 -10   -8.80    5.30
  -5   0 -10   -0.70    6.20
   5   0  10   -4.60    7.30
   6   0 -10   12.10   10.00
   6   0  10    7.20   14.50
   6   0 -10    3.10   10.80
   6   0 -10    4.40    8.60
   7   0 -10    1.50    8.70
   7   0 -10   -4.20   14.90
   7   0 -10   -4.70   10.20
   8   0  10  -17.50   21.10
   8   0 -10    4.60   13.40
   8   0 -10   42.30   26.80
   0   1  10  452.65   28.40
   0  -1 -10  439.96   28.40
   0  -1  10  506.35   29.60
  -1  -1 -10  307.07   25.80
   1  -1  10  203.38   22.30
   1  -1  10  256.37   23.00
  -1  -1  10  224.48   17.70
  -1  -1  10  207.88   16.40
   1   1  10  293.37   27.00
  -1   1 -10  310.27   24.20
   1   1  10  253.37   23.80
  -1   1 -10  252.47   23.70
  -1  -1  10  222.98   17.80
   2   1 -10  275.07   22.30
  -2   1  10  278.37   20.50
   2   1 -10  296.77   15.10
   2  -1  10  289.87   29.50
  -2   1  10  284.47   18.60
   2  -1  10  290.47   30.80
  -2  -1 -10  290.47   30.50
  -2  -1  10  332.97   24.00
  -2   1 -10  328.47   30.20
   2   1  10  285.47   29.10
  -2  -1  10  298.47   22.80
   2  -1 -10  300.17   18.30
   2   1  10  331.27   33.20
  -2   1 -10  316.37   32.40
   3   1 -10   40.50    7.80
  -3  -1 -10   46.10   14.20
   3  -1  10   38.00   12.40
  -3   1  10   30.30    8.40
   3   1 -10   35.10    7.20
  -3   1  10   37.50    8.90
   3  -1  10   32.60   12.50
   3   1 -10   54.79   11.60
  -3  -1  10   36.50   10.80
   3   1  10   48.70   15.60
   3  -1 -10   36.60    8.80
  -3   1 -10   23.00   13.10
  -3   1 -10   48.30   15.10
   3   1  10   46.80   19.40
   4  -1  10    9.60    9.60
  -4   1  10   14.90    8.40
  -4   1  10   21.10    8.30
   4   1 -10   12.90    6.50
  -4  -1 -10    4.00    9.90
   4  -1  10   10.50   10.40
   4   1 -10   10.50    5.50
   4   1 -10   11.70    6.30
   4  -1 -10   13.00    7.10
  -4  -1  10   23.20    9.20
  -4   1 -10    3.00    5.10
   4   1  10   13.50   11.10
  -4   1 -10   10.60    9.30
   4   1  10   13.00   11.00
   4  -1 -10    9.80    4.80
   4  -1 -10    7.80    4.50
   5  -1  10   -8.00   10.50
  -5   1  10   -1.30    7.00
   5   1 -10   11.50    7.80
  -5   1  10    0.10    6.40
   5   1 -10   -2.20    4.70
   5   1 -10    9.00    8.40
  -5   1 -10   19.60   11.40
   5   1  10   -2.90    7.30
  -5  -1  10   -2.60    9.20
   5  -1 -10   -1.70    4.60
   5  -1 -10   -1.20    7.00
   5  -1 -10   -3.70    7.80
   6   1 -10    7.80   10.70
   6   1 -10  -14.00    8.40
   6   1 -10  -10.10    6.00
   6  -1  10   -0.90   11.80
  -6   1  10    9.50   12.90
  -6   1  10   10.90   11.00
   6  -1 -10   -1.90    7.30
   6  -1 -10    2.30   11.00
   6   1  10   -9.10    9.60
  -6   1 -10   20.90   16.30
   6  -1 -10    0.30    9.00
   7   1 -10   15.90    9.00
   7   1 -10   -6.20   10.80
   7  -1  10  -12.50   17.10
   7   1 -10  -16.70   13.20
   7  -1 -10   -7.10    9.30
   7  -1 -10  -12.10   14.20
   7  -1 -10   12.10   15.40
   8  -1  10  -25.70   11.50
   8   1 -10    7.50   17.60
   8   1 -10    4.20   15.80
   8  -1 -10  -14.00   12.60
   8   1  10    1.00   15.10
   8  -1 -10   -3.80   19.00
   0   2 -10 1200.78   60.99
   0   2  10 1182.98   58.59
   0  -2 -10 1096.29   58.49
   1  -2  10  340.77   28.80
   1  -2  10  340.07   30.30
   1   2 -10  306.47   25.40
  -1  -2 -10  379.06   30.20
   1   2 -10  330.87   22.00
  -1  -2  10  337.77   24.90
  -1  -2  10  335.47   25.30
  -1   2 -10  314.17   28.30
  -1  -2  10  344.77   25.80
  -1   2 -10  426.56   30.80
   1   2  10  349.57   29.10
   2   2 -10   32.80    7.30
  -2   2  10   30.20    4.80
   2  -2  10   36.90   10.20
   2  -2  10   33.30   11.70
   2   2 -10   40.40    7.50
  -2  -2 -10   30.70   11.40
   2   2 -10   50.89   10.60
   2  -2 -10   32.30    5.10
  -2  -2  10   41.80    9.80
  -2  -2  10   31.50    9.00
   2   2  10   55.39   14.80
  -2   2 -10   22.70    9.00
   2   2  10   23.80    8.50
  -2  -2  10   39.80    9.60
  -2   2 -10   18.00   10.60
  -3   2  10   52.19   10.50
   3   2 -10   48.60   12.50
   3  -2  10   42.00   13.50
   3   2 -10   35.70    8.60
   3  -2  10   38.40   14.80
  -3  -2 -10   45.00   15.40
  -3   2  10   42.50    9.80
   3   2  10   47.70   16.30
  -3  -2  10   48.80   11.60
   3  -2 -10   41.70    9.20
   3   2  10   62.39   15.60
  -3   2 -10   50.99   13.80
   4  -2  10   20.80   10.80
  -4   2  10   11.90    6.80
   4   2 -10    6.10    5.70
   4   2 -10   15.80    8.30
   4   2 -10    8.90    7.30
  -4   2  10   -1.10    6.70
   4  -2 -10   11.60    4.10
   4  -2 -10   14.40    4.50
   4   2  10    7.70   11.10
  -4   2 -10   20.70    8.80
  -4  -2  10    7.30    9.20
   4  -2 -10   19.10    7.90
  -5   2  10   24.80   13.10
   5  -2  10   17.80   10.10
   5   2 -10   13.00    9.20
   5   2 -10   34.90   13.00
  -5   2  10   24.20   10.70
   5   2 -10   27.80   10.10
   5  -2 -10   28.30    9.10
  -5  -2  10   36.30   15.80
   5  -2 -10   24.70   10.60
   5  -2 -10    6.30    6.50
   5   2  10   30.90   14.60
  -5   2 -10   10.00   11.00
   6  -2  10    8.90   12.20
   6   2 -10    1.20    6.60
  -6   2  10  -11.70    8.60
   6   2 -10   -0.30    7.30
  -6   2  10   -2.80    7.40
   6  -2 -10   -8.40    5.40
   6  -2 -10    9.10    9.30
   6   2  10    7.40   15.30
   6  -2 -10   -2.70    7.70
  -6   2 -10   13.20   12.80
  -7   2  10    3.60   11.40
   7   2 -10    5.30    9.80
   7   2 -10   -6.70   10.50
   7  -2  10    1.20   12.40
   7   2  10  -15.70   12.50
   7  -2 -10  -16.90   12.60
  -7   2 -10   -4.50   13.50
   7  -2 -10  -14.80    9.50
   8  -2  10  -16.00   12.50
   8   2 -10  -10.50   12.60
   8   2 -10  -12.70   15.00
   8  -2 -10   -3.50   14.70
   8  -2 -10   -6.50   17.10
   8   2  10    7.10   15.30
   0  -3 -10   13.40    4.90
   0  -3  10   13.40    6.20
   0   3  10    5.10    4.20
   0  -3  10   18.30    6.50
   0   3 -10    6.10    4.00
   0   3 -10    8.00    5.10
   1  -3  10  228.08   23.50
   1   3 -10  177.48   20.10
   1  -3  10  227.48   25.00
   1   3 -10  202.48   18.90
  -1  -3 -10  177.38   21.00
  -1  -3  10  183.88   19.80
   1  -3 -10  187.48   12.80
   1   3  10  216.68   22.50
   1  -3 -10  201.58   13.20
  -1  -3  10  199.18   20.30
  -1   3 -10  236.48   23.70
  -1   3 -10  189.68   22.00
  -1  -3  10  192.48   19.70
  -2   3  10  170.88   12.60
   2   3 -10  159.98   17.50
   2  -3  10  185.88   24.60
  -2   3  10  155.58   13.90
   2  -3  10  130.19   21.50
   2   3 -10  157.98   19.10
  -2  -3 -10  145.79   24.90
  -2   3 -10  177.48   23.50
   2   3  10  198.28   24.90
   2  -3 -10  175.38   15.50
  -2  -3  10  173.08   20.00
  -2   3 -10  155.98   26.10
  -2  -3  10  199.88   21.30
  -2  -3  10  168.48   20.10
  -3   3  10   25.20    7.70
   3   3 -10   44.60   11.90
   3  -3  10   25.80   10.80
   3   3 -10   25.00    7.90
  -3  -3 -10   35.50   15.10
   3   3 -10   52.89   11.50
  -3   3  10   40.60    8.70
   3  -3  10   40.60   14.60
  -3   3 -10   36.80   12.50
  -3   3 -10   25.70   10.90
   3   3  10   54.49   17.80
   3  -3 -10   25.20    7.40
  -3  -3  10   37.70   10.80
   3   3  10   18.30    9.50
  -4   3  10   11.40    8.10
   4  -3  10    3.00    8.20
   4   3 -10    4.50    6.50
  -4   3  10   17.00    8.10
   4   3 -10   11.30    8.60
   4   3 -10   -8.00    6.40
  -4  -3  10   21.50    9.50
  -4   3 -10    9.80   10.30
   4  -3 -10   12.70    8.70
   4   3  10   11.30    9.10
   4  -3 -10   11.50    3.90
   5   3 -10   18.60    8.50
   5   3 -10   19.60   10.30
   5   3 -10   22.00   11.30
   5  -3  10   32.40   15.90
  -5   3  10   18.80   10.80
  -5   3  10   18.30   10.70
  -5   3 -10    8.20    8.60
   5  -3 -10   22.50    7.30
   5  -3 -10   23.40   12.60
   5   3  10   28.60   17.00
  -5  -3  10    3.20   12.80
   6   3 -10   -2.70    7.70
   6   3 -10    1.80    6.90
  -6   3  10    2.40    9.20
  -6   3  10  -12.40   14.60
   6  -3  10   -7.70    4.30
   6   3 -10  -26.00   10.00
   6  -3 -10   -5.80    8.90
   6  -3 -10   -0.30    7.60
  -6   3 -10   -6.00    9.70
   6  -3 -10   -0.30    6.60
   6   3  10    9.10   12.70
   7   3 -10   -9.40   10.00
   7  -3  10  -20.80   10.90
  -7   3  10    5.20   12.20
  -7   3 -10   -6.60   11.40
   7  -3 -10   20.10   12.10
   7  -3 -10   -0.40   11.90
   7   3  10   10.20   13.60
   7  -3 -10    6.90   13.80
   0  -4  10  327.37   29.90
   0  -4  10  326.37   29.70
   0   4 -10  361.26   30.40
   0   4 -10  346.57   29.20
   0  -4 -10  337.27   26.10
   0   4  10  336.27   25.60
   1  -4  10  268.87   28.90
   1   4 -10  273.17   25.00
  -1  -4 -10  279.47   27.10
   1  -4  10  306.47   29.10
  -1   4  10  260.97   19.60
   1   4 -10  233.48   25.70
  -1  -4  10  285.37   27.20
  -1  -4  10  255.77   26.00
  -1  -4  10  288.37   26.70
  -1   4 -10  282.17   28.40
   1   4  10  304.07   28.10
   1  -4 -10  283.87   20.10
   1  -4 -10  284.47   19.80
  -1   4 -10  281.77   28.20
   2   4 -10   21.20    8.50
   2  -4  10   29.00   11.60
  -2   4  10   42.60    7.70
  -2   4  10   43.20    8.10
   2   4 -10   42.40   10.10
   2  -4  10   42.70   13.20
  -2  -4 -10   33.10   13.30
  -2  -4  10   36.80   11.70
  -2  -4  10   50.99   13.10
   2  -4 -10   37.20    7.80
   2   4  10   43.40   13.90
  -2  -4  10   29.70    9.70
  -2   4 -10   45.40   13.30
  -2   4 -10   22.90   11.20
  -3   4  10   76.99   12.50
  -3   4  10   96.99   15.10
   3   4 -10   67.49   13.90
  -3  -4 -10   69.79   18.50
   3   4 -10   78.99   17.00
   3  -4  10   68.79   15.80
   3  -4  10  101.39   24.70
   3  -4 -10   65.39   12.60
  -3  -4  10   93.39   18.90
  -3   4 -10   65.99   19.20
  -3   4 -10   59.39   16.30
  -3  -4  10   73.59   17.10
   3   4  10   76.09   19.20
   4  -4  10   57.59   19.40
   4   4 -10   64.69   15.40
  -4   4  10   52.09   12.70
   4   4 -10   67.09   16.00
  -4   4  10   60.29   14.80
   4   4 -10   28.30   11.50
  -4  -4  10   73.09   17.40
   4  -4 -10   60.59   14.30
   4   4  10   58.89   19.80
  -4   4 -10   63.49   18.60
   5   4 -10   85.89   16.70
   5  -4  10  101.09   27.50
   5   4 -10   80.89   21.70
  -5   4  10  130.29   23.30
  -5   4  10   97.49   21.50
   5   4 -10   66.79   18.90
   5   4  10  106.19   25.20
  -5   4 -10   73.59   22.80
   5  -4 -10   98.69   20.90
  -6   4  10  -16.60   11.00
   6   4 -10   -3.00    9.50
   6   4 -10   -2.50   10.40
   6  -4  10  -19.20   10.50
  -6   4  10   13.10   12.80
   6  -4 -10   -2.10    8.90
   6   4  10   36.10   20.10
  -6   4 -10   -4.20   12.00
   6  -4 -10    5.30    9.60
   7  -4  10   13.80   15.90
  -7   4  10   51.49   19.60
   7   4 -10   24.20   14.40
   7   4 -10    8.00   15.00
  -7   4 -10   22.60   15.00
   7  -4 -10   22.40   16.20
   7  -4 -10   24.90    9.90
   7   4  10    6.30   13.60
   7  -4 -10    6.90   14.80
   0   5  10 1659.63   85.89
   0  -5  10 1603.04   93.09
   0  -5  10 1712.93   93.19
   0   5 -10 1643.24   92.39
   0   5 -10 1626.24   91.49
   0  -5 -10 1606.54   85.89
  -1  -5 -10  213.58   24.70
   1  -5  10  209.38   26.30
  -1   5  10  228.88   20.50
   1  -5  10  231.88   28.30
   1   5 -10  240.38   26.00
   1  -5 -10  255.57   20.70
  -1  -5  10  232.68   26.10
  -1  -5  10  235.58   26.30
  -1   5 -10  227.58   27.00
  -1   5 -10  230.58   27.10
   1   5  10  203.08   24.50
  -1  -5  10  236.88   26.80
   1  -5 -10  266.07   21.10
  -2  -5 -10  111.39   22.30
   2  -5  10  122.49   23.90
  -2   5  10  127.39   16.40
   2   5 -10   92.59   16.30
  -2   5  10  143.39   14.30
  -2   5 -10   98.79   19.20
  -2  -5  10   94.49   18.70
   2  -5 -10  135.89   14.60
  -2  -5  10   72.59   16.90
  -2  -5  10  112.89   20.20
   2   5  10  126.89   24.20
  -3   5  10   17.80    7.30
   3   5 -10   -2.70    5.00
   3   5 -10    3.50    5.10
  -3  -5 -10    2.60    9.60
   3  -5  10  -12.70    8.70
   3  -5  10   -1.10    7.20
  -3   5  10   -0.90    4.10
   3  -5 -10    4.00    5.10
   3   5  10   -3.90    5.90
  -3  -5  10   -2.90    7.10
  -3   5 -10    9.70    8.10
  -3   5 -10    6.50    7.70
  -3  -5  10    1.40    6.00
   4   5 -10    7.90    7.30
   4   5 -10    6.70    8.50
   4   5 -10    9.70    6.60
  -4   5  10   -1.90    4.40
  -4   5  10   -5.80    5.00
   4  -5  10   -1.80    5.90
   4   5  10   -1.50    7.20
   4  -5 -10    5.30    3.50
  -4  -5  10    9.00   10.60
  -4   5 -10    9.50   11.60
   4  -5 -10    9.10    9.20
   5   5 -10   -1.30    9.90
   5   5 -10  -13.10   10.00
   5  -5  10  -17.90    8.70
  -5   5  10    8.80    7.00
   5   5 -10  -14.80    5.30
  -5   5  10   -0.10    8.70
   5  -5 -10   18.40   11.10
   5   5  10   -1.80   14.60
  -5   5 -10   -1.80    9.50
   6  -5  10  -17.30   12.60
   6   5 -10    6.70   10.20
  -6   5  10   26.50    8.50
  -6   5  10   14.70   11.10
   6   5 -10   -7.60   11.30
  -6   5 -10  -16.20    6.90
   6   5  10   -3.60    8.20
   6  -5 -10   -0.50   11.50
   6  -5 -10   -1.30    8.30
  -7   5  10   30.70   12.80
   7  -5  10   13.50   13.70
   7   5 -10   -1.20   13.00
   7   5 -10   -2.10   12.80
   7  -5 -10   -3.40    8.30
   7  -5 -10    6.00   10.00
   7   5  10  -19.70   10.40
  -7   5 -10    2.10   12.40
   7  -5 -10    2.20   16.40
   0  -6 -10  426.86   35.10
   0  -6  10  401.16   38.20
   0  -6  10  489.55   42.30
   0   6 -10  468.95   40.20
   0  -6 -10  435.96   35.20
   0   6 -10  408.46   38.30
   0   6  10  474.25   35.70
   0   6  10  446.76   35.90
   1  -6  10  120.29   22.60
  -1  -6 -10  114.99   20.80
   1  -6  10  106.19   20.70
  -1   6  10   81.79   14.90
   1   6 -10   97.59   18.70
  -1  -6  10   92.99   18.80
   1   6  10   97.79   18.80
   1  -6 -10  119.59   15.50
   1  -6 -10  117.09   14.80
  -1  -6  10  127.19   22.40
  -1  -6  10   88.19   18.70
  -1   6 -10   68.39   16.80
   2   6 -10   68.19   15.20
  -2   6  10   79.79   14.80
  -2  -6 -10  104.39   21.20
  -2   6  10   80.59   13.60
   2  -6  10   77.39   19.30
   2  -6  10   72.49   17.00
   2  -6 -10   73.09   13.30
  -2   6 -10   83.79   18.10
  -2  -6  10   75.69   17.00
   2   6  10   59.89   16.40
  -2   6 -10   70.29   17.00
   2  -6 -10   85.09   14.00
  -2  -6  10   84.49   18.50
   3   6 -10   21.90   10.30
   3  -6  10    2.10    6.60
  -3   6  10   10.30    8.50
   3   6 -10    9.80    8.50
  -3   6  10   21.30    8.60
  -3  -6 -10   25.10    8.80
  -3  -6  10   14.50   10.50
  -3   6 -10    6.20    8.50
  -3  -6  10   11.90    8.90
  -3  -6  10    5.10    7.80
   3  -6 -10    8.20    7.10
   3   6  10   21.60   12.70
  -4   6  10   11.60    6.80
  -4   6  10   23.90   10.90
   4   6 -10   16.40   11.40
   4   6 -10    7.40    9.10
   4  -6  10    9.10   11.90
  -4   6 -10   25.40   12.90
   4  -6 -10   16.00    8.10
   4  -6 -10   15.00    5.50
   4   6  10   38.10   16.50
  -5   6  10   15.20   10.50
   5  -6  10   25.10   12.80
   5   6 -10   39.80   13.20
   5   6 -10    2.50   10.20
   5  -6 -10   11.20   10.10
  -5   6 -10   -7.80   10.80
   6  -6  10    2.20    7.70
   6   6 -10   17.30   16.10
   6   6 -10    5.90   10.30
  -6   6  10   11.50   13.60
  -6   6 -10    2.00   10.60
   6   6  10   15.70   15.90
   6  -6 -10    9.80    9.70
   6  -6 -10   17.20   10.80
  -7   6  10  -20.70   13.60
   7   6 -10  -18.30   11.80
   7  -6  10   -5.20   13.50
  -7   6 -10   26.80   10.90
   7   6  10   10.30   15.70
   7  -6 -10   -9.20   14.60
   0  -7 -10    4.10    5.20
   0   7  10   -6.00    6.40
   0  -7 -10   -0.80    5.90
   0  -7  10   -2.90    6.90
   0   7 -10    6.90    7.50
   0   7 -10    4.90    6.00
   0   7  10    6.00    5.30
   0  -7  10    5.60    8.30
  -1   7  10    3.80    5.10
   1  -7  10    3.20    6.70
   1  -7  10   18.40   11.10
   1   7 -10    1.70    7.40
  -1  -7 -10   23.30   10.10
  -1   7 -10   17.10    7.40
   1  -7 -10   13.10    8.50
  -1  -7  10   21.30   10.10
   1   7  10   18.50    8.50
  -1  -7  10   14.40    9.30
  -1   7 -10    8.90    6.40
   1   7  10   13.60    8.60
   1  -7 -10   16.50    8.10
  -1  -7  10    6.20    8.20
   2  -7  10    4.80    6.10
  -2   7  10   28.40    9.70
  -2   7  10   14.90    7.90
   2  -7  10   12.00   10.10
   2   7 -10   20.20    9.90
  -2  -7 -10   -0.20    7.10
   2  -7 -10   20.60    8.20
  -2   7 -10   29.50   10.90
  -2   7 -10   12.00    5.50
   2   7  10    9.20    8.40
   2  -7 -10   21.40    8.60
  -2  -7  10   10.90    9.90
  -2  -7  10   26.90   11.90
  -2  -7  10   25.40   11.20
   3  -7  10   20.30   11.20
   3   7 -10   25.90   12.40
  -3   7  10   27.00    9.30
  -3   7  10   22.60    9.60
   3   7 -10   11.60    8.70
   3  -7 -10   14.30    8.00
  -3  -7  10   19.60   12.10
  -3   7 -10   25.90   11.70
   3   7  10   16.70   11.70
   4   7 -10   12.60    9.90
   4  -7  10   15.30   14.40
   4   7 -10   38.90   15.50
  -4   7  10   20.30   11.40
  -4   7  10   21.80   10.90
   4  -7 -10   34.10   13.60
  -4   7 -10   27.10   13.30
   4   7  10   16.80   12.00
   4  -7 -10   27.90    8.00
  -5   7  10   10.90   10.10
   5   7 -10    3.00    7.60
   5   7 -10   -6.90   10.60
   5  -7  10   -2.80   10.80
   5   7  10  -14.40    9.30
  -5   7 -10    1.60   11.40
   5  -7 -10   15.80    9.00
  -6   7  10   13.50   13.70
   6   7 -10   20.70   11.10
   6  -7  10   -2.20   15.90
   6   7 -10  -19.90   10.90
  -6   7 -10   -3.80   10.50
   6   7  10    9.10   10.40
   6  -7 -10   -7.60   10.20
   6  -7 -10    5.30   10.50
   7   7 -10   19.80   14.70
   7   7 -10   -9.00   14.20
   7  -7  10  -19.30   13.30
  -7   7  10  -12.00   12.30
   7  -7 -10    3.80   15.70
   0  -8  10   -4.60    7.00
   0  -8 -10    7.90    6.90
   0   8  10    3.20    5.70
   0   8 -10    4.40    4.50
   0  -8 -10    7.00    7.70
   0  -8  10   -3.60    5.40
   0   8 -10   13.00    9.10
   0  -8  10    2.40    6.30
   1   8 -10    8.10   10.30
  -1  -8 -10   -0.40    6.60
  -1   8  10   -4.70    7.00
   1  -8  10   -1.10    5.20
   1   8  10    1.50    7.30
   1  -8 -10    1.80    6.20
  -1  -8  10    0.30    8.50
   1   8  10    0.60    7.50
  -1   8 -10   -4.40    3.20
   1  -8 -10    8.10    8.20
  -1  -8  10   -3.80    5.60
  -1  -8  10    7.70    8.40
  -2   8  10   14.80    8.00
  -2  -8 -10   -2.00    9.30
   2   8 -10    3.00    7.80
   2  -8  10   10.50    8.10
   2   8  10   19.10   10.70
   2  -8 -10    4.10    7.00
  -2  -8  10    4.20    8.50
   2   8  10   21.30   10.90
  -2   8 -10    9.10    6.80
   2  -8 -10    1.50    4.80
   3   8 -10    6.20    8.70
   3  -8  10    4.80   10.30
   3   8 -10   29.30   11.80
  -3   8  10   27.10   10.50
  -3   8  10   16.20    9.60
   3   8  10    8.80    9.60
  -3  -8  10   25.70   14.40
   3  -8 -10   17.90    7.80
   3   8  10   57.49   15.90
  -3   8 -10    3.70    6.10
  -4   8  10   15.40   12.30
   4   8 -10   31.80   13.30
   4   8 -10    9.30    9.40
  -4   8  10   11.50   11.30
   4  -8  10   -6.20   11.30
   4   8  10   15.30   12.10
  -4  -8  10   21.40   10.70
  -4   8 -10    8.40   13.70
  -5   8  10    6.00   10.90
   5   8 -10   -6.20   10.30
   5  -8  10   -8.30    9.90
  -5   8  10   35.50   11.80
   5  -8 -10    9.00    9.20
   5   8  10   -5.50    8.80
  -5   8 -10   20.70   12.80
   6   8 -10  -10.40   13.20
   6   8 -10   55.39   21.60
   6  -8  10   26.50   16.50
  -6   8  10   -7.50   10.20
   6  -8 -10   10.20   13.90
  -6   8 -10   13.60   13.00
  -7   8  10    8.00   12.00
   7   8 -10   15.90   16.50
   7  -8  10  -15.90   12.90
   7   8 -10  -12.70   12.90
   7   8  10   17.20   16.80
   7   8  10  -22.90   18.60
   7  -8 -10    9.90   17.70
  -7   8 -10  -20.00   12.90
   0  -9  10   41.60   15.90
   0   9  10   37.00   13.00
   0  -9 -10   56.69   15.20
   0   9 -10   44.80   13.00
   0  -9 -10   32.90   14.00
  -1  -9 -10    1.30    4.80
  -1  -9 -10   -1.40    6.80
  -1   9  10    6.90    7.50
   1   9 -10    4.60    8.90
   1  -9  10   19.70   11.20
  -1  -9  10   22.50   12.90
   1  -9 -10   10.60    8.80
   1   9  10   12.50    9.00
   1  -9 -10   18.80    8.60
  -1   9 -10   12.20    9.10
   1   9  10   14.70    8.30
   2   9 -10   10.30   11.60
  -2   9  10   60.09   16.40
   2  -9  10   50.39   19.50
   2   9  10   56.39   17.90
   2  -9 -10   45.20   13.70
   2   9  10   58.09   18.90
  -2  -9  10   43.20   16.90
   2  -9 -10   52.29   15.30
  -2   9 -10   62.99   19.00
  -3   9  10    4.60    8.60
   3  -9  10   -0.40    9.20
  -3   9  10   11.00    8.60
   3   9  10    9.50    8.20
   3  -9 -10   -0.20    9.60
   3   9  10   28.40   14.40
  -3   9 -10    5.20    8.80
   3  -9 -10    8.20    6.40
   3  -9 -10   10.90    7.40
  -3  -9  10    8.10    7.70
   4   9 -10   13.80   10.70
   4  -9  10   19.40   15.10
  -4   9  10    2.80   11.10
   4   9 -10  -12.90    7.70
  -4   9  10   -2.50    6.80
  -4  -9  10   30.10   12.00
   4   9  10    9.20   14.60
   4  -9 -10   -0.90    9.60
   4  -9 -10   12.10    9.60
   4   9  10   -0.90   14.70
  -4   9 -10   -4.10   10.40
   5   9 -10   18.00   10.60
   5  -9  10  -12.30   11.60
   5   9 -10    8.30   12.30
  -5   9  10  -16.80   11.10
   5   9  10  -19.80   12.00
   5   9  10    0.30   10.50
  -5  -9  10  -12.70    6.50
   5  -9 -10   -3.70   10.60
  -5   9 -10    0.00   11.40
   5  -9 -10   13.40    8.70
   6  -9  10   -8.60   10.50
   6   9 -10  -21.10   12.00
   6   9 -10    4.20   13.10
  -6   9  10    9.90   11.70
   6   9  10   -6.80   12.60
   6   9  10  -25.50   10.90
   6  -9 -10    3.30   13.10
  -6   9 -10    8.40    7.20
   6  -9 -10  -16.20   13.70
   0  10  10   25.50    9.90
   0 -10 -10   21.00   10.80
   0 -10 -10   17.40   10.30
   0  10 -10    5.40    8.50
   0 -10  10   11.80   13.00
  -1 -10 -10   -7.20    7.00
   1  10 -10    5.30    9.60
   1 -10  10   -5.20    8.60
   1 -10 -10    4.30    6.70
  -1  10 -10   -3.30    6.70
   1  10  10    8.30   10.20
   1 -10 -10    4.30    9.40
  -1 -10  10   -4.80    5.00
   1  10  10    2.40    7.40
  -2  10  10   41.10   14.70
   2  10 -10   33.30   14.70
   2 -10  10   38.50   17.60
   2 -10 -10   32.60   12.40
  -2  10 -10   24.40   15.30
   2  10  10   18.70   13.20
   2  10  10   30.70   16.00
  -2 -10  10   26.40   15.50
   2 -10 -10   40.00   13.60
   3  10 -10   13.40   11.70
   3 -10  10   31.30   20.50
  -3  10  10   15.50   11.50
  -3  10  10    8.90   10.50
  -3 -10  10   26.10   14.60
   3  10  10   23.20   13.60
   3  10  10   26.30   17.50
   3 -10 -10   26.70    9.60
   3 -10 -10   10.20   12.30
   3 -10 -10    8.80    9.70
   4  10 -10    8.30   10.40
  -4  10  10    1.80    9.80
   4 -10  10   -0.10   10.30
   4  10 -10    4.50   11.50
  -4  10  10   -2.90    8.00
   4 -10 -10    0.30    9.20
   4 -10 -10   -3.50    8.80
  -4  10 -10  -10.00   11.00
   4  10  10    3.90   12.20
   4  10  10   -1.20    8.70
  -4 -10  10   25.00   17.20
   5  10 -10  -10.80   11.00
   5  10 -10   -9.00   13.90
   5 -10  10   -6.40   11.40
  -5 -10  10    5.60   12.10
  -5  10 -10   11.80   10.60
   5 -10 -10    9.50   12.50
   5 -10 -10  -10.80   12.50
   5  10  10   22.90   15.00
   5  10  10  -32.40   12.10
   6  10 -10  -12.20   14.10
   6 -10  10   22.60   15.20
   6  10 -10   -7.20   11.30
  -6  10  10  -30.00   12.00
   6 -10 -10   14.70   13.40
  -6 -10  10    4.20   13.20
   6  10  10  -10.00   13.80
   6  10  10   12.10   15.00
  -6  10 -10   -3.60   13.90
   0 -11 -10    3.90    7.60
   0  11 -10   -9.80    7.80
   0  11  10  -20.50    7.50
   0 -11  10   13.40    9.90
  -1 -11 -10    7.40    8.90
   1 -11  10   -9.20    8.60
   1  11 -10    9.90    7.80
  -1  11  10   -8.10    6.80
   1 -11 -10   -0.70    7.70
  -1 -11  10   12.10    8.70
   1  11  10   16.00   11.40
   1  11  10    6.90    9.70
  -1  11 -10    2.20    9.00
  -2  11  10   -8.80    6.90
   2  11 -10    1.90   11.30
   2  11  10   -4.30    8.70
  -2 -11  10  -10.40    6.30
   2 -11 -10   -2.20    8.80
   2 -11 -10  -10.20    7.50
   2  11  10   20.00   12.70
   3 -11  10  -11.70    9.40
  -3  11  10    5.90   11.00
  -3 -11  10   19.20   13.10
  -3  11 -10    3.50   10.40
   3  11  10   10.10   10.00
   3  11  10   20.10   14.80
   3 -11 -10   -3.30    7.00
   4 -11  10  -15.00   10.60
   4  11 -10  -10.90    8.30
  -4  11 -10    2.50   10.10
   4 -11 -10    1.90    6.30
   4 -11 -10    0.40   10.80
   4  11  10  -12.10    7.80
   4  11  10  -11.00   10.90
  -4 -11  10   15.00   15.60
  -5  11  10    8.00   12.60
   5  11 -10   -2.10   13.10
   5 -11  10   -2.90   11.20
   5  11 -10  -18.70    9.90
   5  11  10   -9.20    8.60
  -5 -11  10   -3.50   10.70
   5 -11 -10   -3.80   10.90
  -5  11 -10  -16.90   13.60
   5 -11 -10    2.80   17.70
   5  11  10    5.20   11.80
   6  11 -10   -5.20   14.20
  -6  11  10   18.90   12.50
   6  11  10  -24.90   10.80
   0 -12  10   13.20   11.30
   0  12  10   16.30   11.00
   0  12 -10   -8.50    7.80
   0 -12 -10   -2.10    8.70
  -1  12  10    9.60    9.90
  -1 -12 -10    6.10    8.40
   1 -12  10  -12.50   11.20
   1  12 -10  -14.80    8.30
   1 -12 -10    7.90    8.30
  -1  12 -10   11.20   11.10
  -1 -12  10    7.30   11.10
   1  12  10    3.10    6.80
   2 -12  10    6.90   15.40
  -2 -12 -10   31.20   32.40
   2  12 -10   10.50   14.00
  -2  12  10    2.50    8.20
  -2 -12  10   27.30   16.40
   2 -12 -10   27.50   13.80
   2  12  10   11.00    8.50
  -2  12 -10   26.60   13.30
  -3  12  10    1.80    9.60
   3 -12  10  -13.60    9.20
   3  12 -10  -15.10    9.50
   3  12  10    2.50   11.60
   3 -12 -10  -12.30    7.10
  -3 -12  10  -14.90    9.50
  -3  12 -10    4.60    9.90
   3  12  10    1.60   12.00
   4 -12  10   -0.80   11.20
   4  12 -10   11.70   11.90
  -4  12  10  -24.90   10.10
   4  12  10   -0.10   13.30
  -4  12 -10    2.60   10.80
   4 -12 -10   -1.90   11.30
   4  12  10   30.50   11.60
   4 -12 -10    1.40   13.50
  -4 -12  10    2.80   20.00
   5  12 -10  -14.30   13.30
  -5  12  10    1.40   12.40
   5 -12  10   24.40   20.50
   5  12 -10   11.20   13.90
   5  12  10  -20.00    7.10
   5  12  10    4.40    8.70
  -5 -12  10    6.90   17.00
   5 -12 -10  -34.70   14.50
  -5  12 -10    1.30    7.30
   0 -13 -10   -5.50    6.90
   0  13 -10   -7.00    9.10
   0  13  10   14.90   16.50
   0 -13  10   -2.90   11.30
   1  13 -10  -12.30   12.60
   1 -13  10    1.00   11.10
   1 -13 -10  -10.70    7.30
  -1  13 -10    9.90    9.70
   1  13  10   14.20    9.70
  -1 -13  10  -20.60    9.70
   2 -13  10   -7.70    8.80
  -2 -13 -10   -3.10   10.50
  -2  13  10    2.90   11.60
   2  13 -10   -8.80    8.70
   2  13  10    6.50   12.10
   2 -13 -10    3.90   13.20
  -2  13 -10    2.90    9.40
   2  13  10  -23.20    9.50
  -2 -13  10   -1.50    7.50
   3 -13  10  -15.00   10.40
  -3  13  10   -4.60   10.50
   3  13 -10  -12.20   10.10
  -3 -13 -10    1.60   11.40
   3  13  10  -24.10   10.90
  -3  13 -10  -20.80    8.30
   3  13  10   -1.80    9.30
  -3 -13  10   11.70   14.10
   3 -13 -10   -7.40   12.10
  -4  13  10  -13.60   11.00
   4  13 -10   -7.50   10.90
   4 -13  10    8.80   11.70
   4  13  10  -12.60   10.70
   4 -13 -10  -11.10   15.10
  -4  13 -10    1.60   12.30
   4  13  10  -26.10   13.20
  -4 -13  10    4.00   14.40
   0 -14 -10   -1.80   10.50
   0  14  10   -9.30   10.70
   0  14 -10  -10.00    8.10
   0 -14  10    3.70   11.80
  -1 -14 -10   -5.90    9.70
  -1  14  10   -7.90    8.80
   1  14 -10    6.80   12.70
   1 -14  10   -5.50    6.10
   1  14  10    1.40   10.30
  -1 -14  10   -1.20   10.70
  -1  14 -10  -15.60    8.10
  -2  14  10    5.50   11.60
  -2 -14 -10  -13.40    7.40
   2  14 -10   -0.40   11.00
   2 -14  10  -18.70    8.50
  -2  14 -10   13.40   14.30
   2 -14 -10  -13.80    9.10
  -2 -14  10    7.40   14.10
   2  14  10    5.70   12.50
   3  14 -10   -4.90   12.40
  -3 -14 -10    4.50   16.00
  -3  14  10   -0.10   12.10
   3 -14  10   -3.40    7.50
  -3 -14  10   -0.30   13.80
  -3  14 -10   -6.20    8.80
   3  14  10  -16.50   14.10
   3  14  10    8.50   11.90
   4  14 -10   -0.20   12.40
  -4 -14 -10   -4.80   10.60
   4 -14 -10   -0.70   16.90
  -4 -14  10  -30.30   13.90
   4  14  10  -26.10   13.10
  -4  14 -10  -16.90   11.70
   0  15 -10   21.90   18.20
   0  15  10  -12.40   11.10
   0 -15 -10   -5.60   12.90
   1  15 -10    2.40   13.40
  -1  15  10  -11.10   13.10
  -1 -15 -10   -9.30   13.10
   1 -15  10   -6.30   14.50
  -1  15 -10  -12.80   11.30
   1  15  10   11.10   10.40
  -1 -15  10  -17.40   10.00
   1 -15 -10    1.90   10.10
   2  15 -10  -13.70   10.90
  -2 -15 -10   21.40   14.40
   2 -15  10   -2.60   14.60
   2 -15 -10   -3.20   15.30
   2  15  10   -6.40   12.40
  -2 -15  10   -5.20   10.60
  -2  15 -10    0.30    9.80
  -3  15  10   -7.40   10.80
   3 -15  10   -0.50   13.80
  -3 -15 -10    2.70   12.30
   3  15 -10  -17.00   12.50
  -3  15 -10    0.10   11.90
   3  15  10   -5.30   13.20
   3  15  10  -28.90   16.90
   3 -15 -10    4.30   19.30
  -3 -15  10   14.30   13.90
   0 -16  10    8.20    8.50
   0 -16 -10    4.10   14.80
   0  16  10  -15.20   13.90
  -1 -16 -10  -33.60   13.70
  -1 -16  10   10.90   13.30
   1  16  10   -7.00   16.20
   1 -16 -10    0.60   12.60
  -1  16 -10   17.90   13.40
   0   0  11   10.40    4.40
   0   0  11    5.30    3.40
   0   0 -11   10.50    4.60
  -1   0 -11  105.69   17.40
  -1   0  11   60.79    7.00
  -1   0  11   54.99    6.70
   1   0  11   80.19   13.20
   1   0  11   83.59   15.30
  -2   0  11  370.86   23.20
   2   0  11  342.77   32.30
  -2   0  11  357.86   23.80
   2   0  11  428.66   38.20
  -2   0 -11  355.46   35.40
   2   0 -11  355.66   22.90
  -2   0 -11  345.27   31.80
  -2   0  11  369.56   23.80
  -3   0 -11  601.04   56.79
  -3   0 -11  469.75   48.60
   3   0 -11  592.14   38.20
  -3   0  11  554.94   38.90
   3   0  11  538.35   49.00
   3   0  11  639.74   53.99
  -3   0  11  582.54   39.90
  -4   0  11   -5.70    4.60
   4   0 -11   -2.10    4.10
   4   0  11   14.30    9.00
   4   0 -11    8.60    7.10
   4   0 -11    8.60    4.50
  -4   0  11    9.20    6.40
  -4   0 -11    3.00    6.80
   5   0  11   31.20   17.00
  -5   0  11   29.10   11.30
   5   0 -11   16.80    8.50
   5   0 -11   17.30   10.00
  -5   0  11    7.20    8.70
   5   0 -11   10.00    6.80
   6   0 -11   16.60   10.90
   6   0 -11    8.50    7.60
  -6   0  11   37.20   17.70
   6   0  11   18.70   13.50
   6   0 -11   27.30   13.70
   7   0 -11  -17.30    8.30
   7   0 -11  -18.70   12.90
   7   0  11    1.70    9.40
   7   0 -11   14.20   14.00
   8   0 -11    1.00   14.70
   8   0  11    0.60   14.20
   0   1  11  488.75   31.70
   0  -1 -11  479.05   31.70
   0  -1  11  599.24   33.80
   0  -1  11  595.34   35.80
   1   1 -11  238.78   19.40
   1  -1  11  346.37   27.20
   1  -1  11  352.46   29.10
  -1  -1  11  227.28   17.70
   1   1  11  318.87   27.30
   1   1  11  308.37   24.40
  -1  -1  11  257.57   19.50
  -1  -1  11  246.28   19.40
   2   1 -11  329.47   24.50
  -2  -1 -11  415.76   37.20
  -2   1  11  323.07   20.30
  -2   1  11  339.97   20.10
   2  -1  11  323.67   31.70
  -2   1  11  378.66   21.00
   2  -1  11  381.36   35.70
   2   1  11  442.56   38.50
   2   1  11  326.77   31.80
  -2  -1  11  359.36   25.30
   2  -1 -11  344.37   19.70
  -2  -1  11  351.26   25.70
  -2  -1  11  345.37   25.30
  -2   1 -11  373.56   33.20
  -3  -1 -11   69.19   18.30
  -3   1  11   68.79   12.40
   3   1 -11   72.79    8.80
   3  -1  11   73.39   19.00
   3   1 -11   78.09    9.30
   3   1 -11   65.39   12.80
   3  -1  11   65.79   20.00
  -3   1  11   69.89   12.10
  -3   1 -11   51.19   17.40
   3   1  11   46.20   13.90
   3  -1 -11   73.59   11.80
  -3  -1  11   79.59   14.40
   3   1  11   58.69   17.90
  -4   1  11   48.00   12.20
   4  -1  11   43.60   16.30
   4   1 -11   34.30   10.70
  -4   1  11   36.50   11.70
   4   1 -11   34.30    8.40
   4   1  11   29.00   13.30
   4  -1 -11   19.00    4.40
  -4   1 -11   17.70    9.80
   4  -1 -11   20.20    7.90
  -4  -1  11   39.50   10.60
   5   1 -11   12.50    8.30
   5   1 -11    0.80    6.50
  -5   1  11    6.10    9.00
  -5   1  11  -11.70   10.30
   5   1 -11   -0.70    5.80
   5  -1  11   11.60   14.40
   5  -1 -11    1.20    4.70
  -5  -1  11   -0.70   16.10
   5   1  11   -6.80   10.70
  -5   1 -11   17.30   10.40
   5  -1 -11    1.10    7.90
  -6   1  11    5.60    9.50
   6   1 -11  -11.80   10.50
   6   1 -11   12.00    9.70
  -6   1  11   37.30   15.40
   6   1 -11   12.20    9.90
   6  -1  11   23.80   15.50
   6   1  11   10.20   12.50
   6  -1 -11    5.10    8.40
   6  -1 -11    8.10    8.00
   6  -1 -11   10.50    7.00
  -6   1 -11   32.40   16.00
   7   1 -11   10.50   12.60
   7  -1  11    1.40   11.80
   7   1 -11    7.60    9.90
   7  -1 -11    7.60   15.30
   7   1  11   -1.30   14.30
   7  -1 -11  -11.30   11.90
   8   1 -11   -3.70   15.90
   8  -1 -11    1.60   19.50
   0  -2 -11  456.75   29.80
   0   2 -11  481.35   31.20
   0  -2  11  510.15   36.70
   0   2  11  481.35   29.60
   1  -2  11  639.24   41.40
  -1  -2 -11  589.74   40.70
   1   2 -11  482.35   29.80
   1  -2  11  586.14   42.10
   1   2  11  547.75   39.30
  -1  -2  11  482.25   33.20
  -1  -2  11  481.75   34.00
  -1   2 -11  627.84   40.90
   2   2 -11  205.68   15.90
  -2   2  11  197.88   13.30
   2  -2  11  135.59   22.10
   2   2 -11  200.18   15.70
  -2   2  11  189.08   10.80
  -2  -2 -11  151.08   24.20
   2  -2  11  162.18   27.50
   2   2 -11  188.58   18.80
  -2   2 -11  167.68   26.60
  -2  -2  11  181.98   18.80
   2   2  11  219.88   26.40
   2   2  11  191.58   23.30
  -2  -2  11  202.38   19.80
   2  -2 -11  180.28   10.90
  -2   2 -11  197.18   24.30
  -2  -2  11  203.18   20.00
   3   2 -11   50.99    9.20
  -3   2  11   67.79   11.80
  -3   2  11   75.19   11.30
   3   2 -11   52.19   10.30
   3   2 -11   70.59   13.80
   3  -2  11   43.50   14.50
   3  -2  11   58.99   16.20
  -3   2 -11   49.90   15.60
   3  -2 -11   44.60    8.90
   3   2  11   67.09   18.50
  -3  -2  11   59.49   13.70
  -3   2 -11   40.50   14.30
   4   2 -11   11.70    7.90
  -4   2  11   11.90    7.60
   4   2 -11   14.00    6.90
   4   2 -11   -5.10    6.20
  -4   2  11   19.50    9.20
   4  -2  11    1.60    5.30
   4   2  11    8.30    7.70
   4  -2 -11   19.30    9.00
  -4  -2  11   21.30    8.10
  -4   2 -11    4.10    6.20
  -5   2  11   10.40    7.00
   5   2 -11    6.40    8.40
   5   2 -11   -3.50    6.40
   5  -2  11   -2.00    9.40
  -5   2  11  -13.10    8.10
   5   2 -11   16.60    9.80
  -5   2 -11  -11.30    8.80
   5  -2 -11    8.70    5.80
   5   2  11    3.00    7.60
  -5  -2  11    1.40    8.30
   5  -2 -11   14.00    5.70
   5  -2 -11    7.80    8.60
  -6   2  11    8.20    9.90
   6  -2  11    1.90    9.60
   6   2 -11   -0.20    7.40
   6   2 -11    1.20    8.00
   6   2 -11    3.90    9.50
   6   2  11   -1.90    8.20
   6  -2 -11   -5.60    5.00
   6  -2 -11   -4.20    8.00
   6  -2 -11    0.90    7.60
  -6   2 -11   -2.10    8.50
  -7   2  11   -1.50   10.40
   7   2 -11    2.60   15.60
   7   2 -11  -10.80    9.50
   7  -2  11   -2.30   18.80
   7   2 -11   -8.20    6.90
   7  -2 -11    1.30   13.30
  -7   2 -11   12.20   10.40
   7   2  11  -17.30   11.30
   7  -2 -11   -6.30   13.50
   7  -2 -11    0.30    7.40
   0  -3  11   55.59   11.40
   0  -3  11   63.69   13.30
   0   3 -11   55.79   11.10
   0   3 -11   79.09   14.60
   0  -3 -11   70.29   11.20
   0   3  11   82.59   10.90
   1   3 -11   86.39   15.40
   1   3 -11  106.69   13.30
  -1  -3 -11   89.19   16.40
   1  -3  11  109.49   19.50
   1  -3  11  113.79   18.00
  -1   3 -11  143.89   18.50
  -1  -3  11   98.59   15.90
  -1  -3  11  115.89   15.30
   1   3  11  117.39   18.70
  -1   3 -11  121.69   19.50
  -1  -3  11  125.39   16.00
   1  -3 -11  115.19    8.70
   1  -3 -11  102.89    8.60
   2   3 -11   58.89   12.30
  -2   3  11   51.59    8.60
  -2   3  11   60.79    6.20
   2  -3  11   29.10   11.90
   2  -3  11   34.10   11.70
   2   3 -11   51.49   10.10
  -2  -3 -11   47.70   14.20
   2   3  11   52.19   14.30
  -2  -3  11   60.09   13.00
  -2   3 -11   49.80   12.80
  -2  -3  11   51.19   12.50
   2  -3 -11   76.19    7.40
  -2  -3  11   64.99   13.70
  -2   3 -11   58.19   16.80
  -3   3  11    4.30    4.20
  -3  -3 -11   -0.80    8.20
  -3   3  11    8.70    4.20
   3   3 -11   -2.50    3.90
   3   3 -11    6.20    5.70
   3  -3  11    2.50    6.10
   3  -3  11    5.90    9.10
   3   3 -11   -0.10    4.70
   3   3  11   -0.20    7.30
  -3  -3  11   -6.60    5.10
   3  -3 -11    1.50    4.40
  -3   3 -11    9.80    7.30
  -3  -3  11   11.70    5.80
   3   3  11   30.80   12.70
  -3   3 -11   10.20    7.10
  -4   3  11   65.79   14.30
   4   3 -11   58.19   13.10
   4   3 -11   72.79   17.40
   4  -3  11   57.39   19.10
  -4   3  11   68.29   15.60
   4   3 -11   61.59   17.60
   4  -3 -11   64.79   13.90
  -4   3 -11   52.59   15.20
  -4  -3  11   86.29   19.10
   4   3  11   90.69   23.80
   5  -3  11   51.09   18.60
   5   3 -11   79.89   20.50
  -5   3  11   94.39   21.10
  -5   3  11   95.69   19.40
   5   3 -11   63.89   16.90
   5   3 -11   62.99   15.50
  -5  -3  11   35.10   16.90
   5  -3 -11   65.79    9.80
   5  -3 -11   78.19   18.30
   5  -3 -11  104.39   12.10
  -5   3 -11   54.69   19.50
   5   3  11   85.09   26.60
   6   3 -11    4.20   11.10
  -6   3  11    0.80    7.70
   6  -3  11    4.50    7.70
   6   3 -11   -9.20    6.80
   6   3 -11    2.70    9.60
  -6   3  11  -11.50   11.90
   6  -3 -11    2.90    9.60
  -6   3 -11   -0.10    9.50
   6  -3 -11   -2.90    6.00
   6  -3 -11   -5.80   10.80
   6   3  11    3.70   12.70
   7  -3  11   -8.90   12.30
  -7   3  11   -8.50   13.00
   7   3 -11   -9.70   10.20
  -7   3 -11   15.20   12.70
   7  -3 -11    3.80    8.60
   7   3  11   20.70   12.20
   7  -3 -11   20.90   14.80
   7  -3 -11  -21.00   11.10
   0  -4  11  463.65   36.30
   0   4  11  474.45   31.40
   0   4 -11  421.96   34.30
   0  -4 -11  415.76   30.90
   0  -4  11  454.45   36.90
   0   4 -11  422.26   35.60
   1  -4  11  109.39   18.40
   1  -4  11   77.79   17.30
   1   4 -11  145.19   17.70
   1   4 -11  111.49   18.90
  -1  -4 -11   94.79   17.40
  -1   4  11  107.49   11.40
  -1  -4  11  150.38   19.40
  -1   4 -11  103.49   18.40
   1  -4 -11  116.09   11.30
   1  -4 -11  110.19   11.40
  -1  -4  11   88.49   17.20
  -1   4 -11   90.39   16.00
  -1  -4  11  102.89   16.90
   1   4  11   88.09   16.70
  -2   4  11    3.10    2.70
  -2   4  11    7.60    4.20
  -2  -4 -11    0.00    8.40
   2   4 -11    8.10    4.60
  -2   4 -11   -3.20    5.60
  -2  -4  11    1.80    5.10
  -2  -4  11    1.60    5.10
   2  -4 -11    5.10    3.20
   2  -4 -11    5.10    3.60
   2   4  11    6.20    6.50
  -2  -4  11    3.40    6.40
  -2   4 -11  -11.30    5.10
  -3   4  11  110.99   12.30
  -3   4  11   81.49   13.40
   3   4 -11   88.29   18.40
   3  -4  11   73.09   20.60
   3  -4  11   54.79   15.90
  -3  -4 -11   72.29   19.10
   3   4 -11   61.79   13.10
   3   4 -11   70.49   15.20
  -3   4 -11   84.69   22.30
  -3   4 -11   52.09   16.20
   3  -4 -11   82.69   13.40
  -3  -4  11   79.19   17.60
  -3  -4  11   85.79   18.70
   3   4  11   63.39   18.10
  -4   4  11   79.79   12.10
  -4   4  11   54.79   14.60
   4   4 -11   60.99   15.00
   4  -4  11   45.40   15.90
   4   4 -11   52.19   14.20
   4   4 -11   63.79   14.20
   4   4  11   44.60   17.80
  -4  -4  11   57.79   16.40
  -4   4 -11   67.39   19.80
   4  -4 -11   62.99   13.60
  -5   4  11   67.19   17.40
   5   4 -11   65.39   18.80
  -5   4  11   83.29   19.30
   5   4 -11   74.69   16.10
   5  -4  11   94.59   27.00
   5   4 -11  131.79   28.10
   5  -4 -11   98.39   19.80
   5  -4 -11  103.79   10.90
  -5   4 -11  113.79   27.40
   5   4  11   81.99   24.90
  -6   4  11   20.50   11.40
   6   4 -11    1.20    9.00
   6   4 -11  -16.50   12.80
   6  -4  11  -16.70    7.30
   6   4 -11   -2.00    8.80
  -6   4  11   -3.90    9.70
   6   4  11   -8.30    6.90
   6  -4 -11    1.00    7.90
  -6   4 -11   11.10   11.70
   6  -4 -11   -3.40    5.90
   7   4 -11   -1.40   12.70
  -7   4  11   14.90   12.90
   7  -4  11   -0.60   11.60
   7   4 -11   -9.60   11.80
   7  -4 -11  -14.60   10.60
   7  -4 -11   -1.70   12.00
   7  -4 -11    2.50    8.90
  -7   4 -11   -1.30   10.70
   7   4  11   35.80   18.50
   0   5 -11   42.30   11.70
   0   5  11   45.70   10.50
   0   5 -11   51.69   12.40
   0  -5  11   60.79   13.60
   0  -5  11   55.49   15.00
   0  -5 -11   61.29   12.50
  -1   5  11  625.94   39.20
  -1  -5 -11  650.83   47.60
   1   5 -11  632.44   46.30
   1   5 -11  584.14   47.30
   1  -5  11  718.93   53.29
   1  -5  11  624.54   49.60
   1   5  11  675.63   48.10
  -1  -5  11  628.14   48.00
   1  -5 -11  652.13   38.70
  -1   5 -11  642.14   49.70
  -1   5 -11  716.13   51.09
  -1  -5  11  596.44   46.70
  -1  -5  11  637.94   48.20
   1  -5 -11  631.94   39.20
   2  -5  11   -0.20    4.80
  -2   5  11   13.90    5.90
  -2  -5 -11    9.70    9.40
  -2   5  11   17.00    6.40
   2   5 -11    5.60    7.60
   2  -5  11   18.80    9.00
   2  -5 -11    9.10    4.70
  -2  -5  11   11.30    7.90
  -2  -5  11   12.50    9.80
  -2   5 -11    9.50    9.70
   2  -5 -11    5.00    4.70
  -2  -5  11   13.40    7.80
  -2   5 -11   23.80   11.10
   2   5  11   15.20    9.10
   3  -5  11    7.70    9.10
   3   5 -11   11.40    6.90
  -3  -5 -11   -1.20    7.00
  -3   5  11    8.60    5.10
   3   5 -11    4.60    5.80
   3  -5  11    0.70    7.50
  -3   5  11    5.60    4.60
  -3  -5  11   -7.10    6.40
  -3   5 -11    4.40    6.40
   3  -5 -11    5.90    5.20
   3   5  11    8.00    7.60
  -3  -5  11   13.80    8.70
  -3   5 -11    0.60    6.90
  -3  -5  11   10.20    7.60
   4   5 -11   -4.60    6.30
  -4   5  11    0.10    5.80
   4  -5  11   -4.20    6.80
  -4   5  11    4.80    6.40
   4   5 -11   10.70    8.30
   4   5 -11   -1.20    5.90
   4  -5 -11    9.50    8.00
  -4  -5  11    5.70    9.40
   4   5  11   -6.60    8.90
  -4   5 -11   -8.30    6.80
  -5   5  11    2.50    8.90
   5  -5  11   13.20   14.00
   5   5 -11   15.60   12.70
   5   5 -11    2.80    7.90
  -5   5  11    9.60    9.70
   5   5 -11   -4.30    6.00
   5   5  11   -8.00    5.70
  -5   5 -11   14.90   10.10
   5  -5 -11    3.50    9.10
  -6   5  11    7.20   11.60
   6  -5  11   11.60   14.70
   6   5 -11    1.40    8.50
   6   5 -11   -0.30    9.40
   6  -5 -11    4.10   10.70
   6   5  11   -3.60   11.80
   6  -5 -11   -2.70    5.60
  -6   5 -11   -3.10    9.80
   7  -5  11    9.40   12.70
   7   5 -11  -12.90   13.00
  -7   5  11   21.70   14.00
   7   5 -11   16.70   12.70
   7  -5 -11   -3.60   13.40
   7   5  11  -17.10   13.50
   7  -5 -11   -1.10    8.50
  -7   5 -11    4.70   12.20
   0   6  11   70.89   13.30
   0  -6  11   69.29   14.50
   0  -6 -11   48.10   11.70
   0   6 -11   72.19   16.20
   0   6 -11   36.40   11.10
   0   6  11   57.89   13.10
  -1  -6 -11   12.00    8.60
   1   6 -11    9.60    6.90
  -1   6  11   22.10    7.20
   1  -6  11   20.50    9.50
  -1  -6  11   11.50    7.60
  -1   6 -11   13.40    8.40
  -1   6 -11   14.60    9.60
   1  -6 -11   14.10    6.10
  -1  -6  11   22.80   11.40
   1  -6 -11   11.10    5.60
   1   6  11   10.10    7.10
  -1  -6  11   12.40    7.20
   2   6 -11    4.10    6.40
   2  -6  11   10.60    7.80
  -2   6  11    3.20    4.50
   2  -6  11   -7.40    5.70
  -2   6 -11   -0.60    7.10
  -2  -6  11   14.00    7.20
  -2  -6  11    1.00    7.20
   2  -6 -11    7.10    5.20
   2   6  11   -1.30    6.70
   2  -6 -11    9.10    5.90
  -2   6 -11   11.40    7.90
  -3   6  11   37.00    9.10
   3  -6  11   28.00   13.70
  -3   6  11   42.60   11.60
   3   6 -11   37.60   12.50
   3   6 -11   20.50    9.10
  -3  -6  11   31.80   13.40
   3  -6 -11   49.50   11.50
  -3   6 -11   34.40   15.40
   3   6  11   43.40   16.10
  -3  -6  11   13.00   11.40
  -3  -6  11   24.70   12.00
  -4   6  11    8.10    8.20
  -4   6  11    1.00    6.00
   4   6 -11    6.50    8.90
   4  -6  11  -10.50    8.30
   4   6 -11   11.40   10.50
   4   6 -11   35.10   15.30
   4  -6 -11   20.10    9.80
  -4   6 -11   16.90    9.50
   4   6  11   23.50   13.50
  -5   6  11    2.90    7.50
   5  -6  11    4.00    7.70
   5   6 -11   -7.40   10.50
  -5   6  11   -1.00    5.90
   5   6 -11    0.50    9.80
   5   6  11   -5.80    8.20
   5  -6 -11    9.60   11.30
  -5   6 -11   15.40   13.10
  -6   6  11  -22.40   11.30
   6  -6  11   -2.80    8.10
  -6   6  11    7.60   10.00
   6   6 -11    5.90   12.20
   6  -6 -11    0.30    9.80
   6  -6 -11   -1.10    5.60
   6   6  11   11.10    9.00
   6  -6 -11   -2.80    5.20
  -6   6 -11  -15.80    9.90
   7   6 -11    9.20   16.00
  -7   6  11   14.00   12.70
   7  -6  11   -9.90   12.30
   7   6 -11   16.00   14.70
  -7   6 -11   11.20    9.50
   7  -6 -11  -12.50    8.00
   7  -6 -11   -2.70   11.60
   7   6  11  -15.20    9.90
   0  -7 -11  156.18   20.90
   0   7 -11  149.88   26.00
   0  -7  11  132.09   23.80
   0   7 -11  137.89   23.70
   0   7  11  189.38   24.00
   0  -7  11  170.98   28.70
   0  -7 -11  201.28   22.90
   0   7  11  173.08   21.80
  -1   7  11   34.10   10.40
  -1  -7 -11   38.40   13.40
   1   7 -11   38.70   12.70
   1  -7  11   22.50   10.70
   1  -7  11   30.80   12.60
   1   7  11   32.40   11.40
  -1   7 -11   46.50   14.60
   1  -7 -11   32.50   10.10
  -1  -7  11   24.20   11.40
  -1   7 -11   36.40   12.50
  -1  -7  11   23.70   12.60
   1  -7 -11   36.20   10.30
   1   7  11   25.30   10.70
  -1  -7  11   45.30   16.20
  -2  -7 -11   -0.30    9.30
  -2   7  11   21.60    9.10
   2  -7  11   20.50   12.30
   2   7 -11   21.60   10.60
   2  -7 -11   29.30    9.50
   2   7  11   27.30   13.90
  -2   7 -11   23.20   10.50
  -2  -7  11   11.90    7.50
  -2  -7  11   14.30    9.80
  -2  -7  11    7.30   11.60
   2  -7 -11   15.30    6.80
  -3   7  11   -1.10    5.40
   3   7 -11   17.50    9.00
   3  -7  11   -7.60    4.80
   3   7 -11    5.90    7.80
  -3   7  11   -8.70    4.60
   3  -7 -11    5.90    6.00
  -3  -7  11    7.10   10.00
  -3   7 -11    4.90    8.20
   3   7  11  -15.40    5.80
  -4   7  11    4.40    7.00
   4   7 -11   10.70    8.80
  -4   7  11   27.20   10.80
   4   7 -11   13.00   11.00
   4  -7  11  -22.40    8.60
  -4   7 -11    8.20    7.80
   4  -7 -11   24.20    9.30
   4   7  11   26.90   14.10
  -4  -7  11    1.10    7.10
   5   7 -11   24.80   13.80
   5   7 -11    8.00   11.30
   5  -7  11    2.90   13.50
  -5   7  11   12.10    8.60
  -5   7  11   31.00   11.90
   5   7  11   12.20   11.60
  -5   7 -11   -8.40   12.00
   5  -7 -11    7.00    8.60
  -6   7  11   22.30   11.80
   6  -7  11  -11.50   14.20
   6   7 -11   -3.70   11.00
   6   7 -11   -3.00   14.50
   6   7  11   -7.20   12.30
  -6   7 -11   32.30   14.40
   6  -7 -11   -6.90    8.70
   7   7 -11   -6.70   14.80
   7  -7  11  -11.50   13.10
   7   7 -11    2.20   13.90
  -7   7  11   -8.70   10.40
   7  -7 -11  -10.60   13.90
   7   7  11   -9.40   11.20
   0  -8 -11  448.26   39.20
   0   8  11  513.45   43.80
   0   8 -11  387.96   41.60
   0   8 -11  468.65   44.90
   0  -8  11  480.55   46.90
   0  -8  11  459.35   51.49
   0  -8 -11  483.85   41.10
   0   8  11  466.05   40.50
   1  -8  11   30.80   12.60
   1   8 -11   27.20    9.00
  -1  -8 -11    2.10    9.40
  -1   8  11   14.30    9.50
  -1  -8  11   35.30   12.00
  -1  -8  11   26.40   13.20
   1  -8 -11   12.70    9.50
   1  -8 -11   12.20    7.60
   1   8  11   33.40   13.30
  -1   8 -11   29.10   12.00
   1   8  11   43.80   14.20
  -2  -8 -11    3.30    9.30
   2  -8  11    2.90    7.00
   2   8 -11   -3.30    6.50
  -2   8  11   21.90   10.00
  -2  -8  11    7.50    6.80
   2   8  11    8.40    8.70
  -2   8 -11    5.20    7.40
   2  -8 -11   11.30    8.70
   2   8  11   -3.50    3.00
   2  -8 -11   13.90    7.50
  -3   8  11    3.40    7.60
   3  -8  11    4.80    8.10
  -3   8  11   28.60   11.10
   3   8 -11   13.50   10.70
   3   8  11   12.00   11.30
  -3   8 -11   25.60   13.90
   3  -8 -11   10.20    8.10
  -3  -8  11   12.90    9.80
  -4   8  11   54.89   14.50
  -4   8  11   93.49   21.20
   4   8 -11   23.80   13.50
   4  -8  11   47.70   20.50
   4   8 -11   55.39   17.20
  -4   8 -11   75.39   22.10
   4   8  11   57.09   21.20
  -4  -8  11   75.59   20.00
   4  -8 -11   76.59   18.10
   5   8 -11   -4.20    8.40
  -5   8  11    1.30   11.60
   5   8 -11    0.80   12.80
   5  -8  11    3.10   13.30
  -5   8  11    5.10    9.00
   5  -8 -11   -1.00    4.80
  -5   8 -11   -0.10   11.00
   5  -8 -11  -11.60   10.60
   5   8  11   14.10   13.80
   6   8 -11   -9.20   13.60
  -6   8  11   -8.80   15.00
   6  -8  11  -16.20   10.70
   6  -8 -11   14.00   11.10
   6   8  11  -19.50    9.10
  -6   8 -11   20.60   12.60
  -7   8  11   20.20   12.60
   7   8 -11  -11.30   13.60
   7   8  11   -6.30   19.20
  -7   8 -11  -28.50   11.80
   0   9  11    3.60    8.00
   0  -9 -11   10.40    8.20
   0   9 -11    0.30    5.30
   0  -9  11    7.50    8.40
  -1  -9 -11   13.90   11.20
   1  -9  11   26.80   11.90
   1   9 -11   21.30   11.50
  -1   9  11   29.90   12.20
   1  -9 -11   33.50   13.80
  -1  -9  11   40.30   15.10
   1   9  11   38.80   14.00
  -1   9 -11   22.20   11.00
   1  -9 -11   26.20   12.20
   1   9  11   11.70    8.80
   2  -9  11   29.60   14.90
   2   9 -11   37.10   13.30
  -2   9  11   15.90    9.10
  -2   9 -11   22.50   14.40
   2   9  11   22.80   10.90
   2   9  11   22.20   10.00
   2  -9 -11    6.70    7.80
   2  -9 -11   30.50   11.10
  -2  -9  11   27.30   14.30
  -3   9  11   21.80   10.60
  -3   9  11   27.00   11.20
   3  -9  11   29.10   19.70
   3   9 -11   31.00   16.30
  -3   9 -11   27.00   15.90
   3   9  11   51.29   19.70
   3  -9 -11   53.09   13.60
  -3  -9  11   22.40   16.00
   3  -9 -11   31.00   13.70
   3   9  11   27.10   16.20
   4  -9  11    2.70   13.40
  -4   9  11    3.20    6.60
   4   9 -11    3.40   11.60
   4   9 -11   -1.90    9.40
  -4   9  11  -14.20    6.20
   4   9  11    6.40   10.60
   4  -9 -11   -7.50    6.90
  -4   9 -11   -7.20   11.80
   4   9  11   -2.60   13.90
  -4  -9  11   -9.20    9.40
   5  -9  11   -6.90   10.80
   5   9 -11   -0.90   12.10
   5   9 -11   11.10   13.00
  -5   9  11   -7.40   11.00
  -5   9  11    0.30    9.50
   5   9  11   -0.40   11.20
  -5  -9  11   -0.90   11.90
  -5   9 -11   -7.30   11.80
   5  -9 -11    0.60    5.10
   5   9  11  -20.90   11.10
  -6   9  11   -8.70   10.70
   6   9 -11   14.40   16.00
   6  -9  11    8.50    8.60
   6   9 -11   10.50   12.70
   6  -9 -11   24.20   16.70
  -6   9 -11   17.30   15.00
   6   9  11   -2.30   10.80
   6   9  11  -27.90   12.40
   0 -10 -11    0.80    9.50
   0 -10  11    6.30    9.60
   0  10 -11  -11.00    6.20
   0  10  11    1.70    5.60
   0 -10 -11   -2.00    7.70
  -1  10  11    5.20    6.80
   1  10 -11    7.80   10.10
   1 -10  11    0.10    7.60
  -1 -10 -11   -3.00    6.30
   1  10  11   -3.40    6.80
   1  10  11    1.60    8.90
  -1 -10  11    3.90    8.40
  -1  10 -11  -14.10    5.30
   1 -10 -11  -16.40    6.30
   1 -10 -11   -9.10    6.40
  -2  10  11   -7.30    7.90
   2 -10  11   -4.30    8.90
   2  10 -11  -19.20    8.60
  -2 -10  11   -4.00    8.50
   2 -10 -11  -10.10    9.10
   2 -10 -11    1.80    7.80
   2  10  11  -10.50    7.70
  -2  10 -11  -11.10    5.60
   2  10  11   -1.60    9.70
   3 -10  11   13.10   13.40
  -3  10  11    9.60   11.80
   3  10 -11    4.80    9.70
  -3  10  11   10.50    8.70
   3 -10 -11   -9.60    7.50
   3  10  11  -15.40    9.40
  -3  10 -11    5.20   12.40
   3 -10 -11   -1.30    9.60
  -3 -10  11   12.90    8.60
   3  10  11    6.50   12.00
  -4  10  11   -7.00   10.10
  -4  10  11    4.70    8.60
   4  10 -11  -16.20    9.30
   4 -10  11   -6.10    9.50
   4  10 -11    1.20    8.30
   4 -10 -11    3.30   10.80
  -4 -10  11    0.40    9.20
   4  10  11   14.60   14.30
   4  10  11   -6.30   11.70
  -4  10 -11   -9.50    9.00
   5  10 -11   -5.10   12.30
   5 -10  11    0.30    9.50
   5  10 -11  -19.40    9.80
  -5  10  11   21.40   24.50
  -5 -10  11   -9.70    8.00
   5  10  11   29.60   15.60
   5  10  11   -5.50   13.00
   5 -10 -11   24.70   12.50
  -5  10 -11   -5.40   10.50
   6  10 -11    0.60   15.40
  -6  10  11    3.90   14.20
   6  10 -11   17.50   14.20
   6 -10  11   -0.30   16.90
   6  10  11   -6.30   25.00
   6 -10 -11   10.20   13.60
  -6 -10  11   22.70   18.80
   0  11  11   21.50   11.10
   0 -11  11   -1.10    7.10
   0  11 -11    3.70   10.10
   0 -11 -11   -4.50    8.20
  -1 -11 -11   10.00   10.60
  -1  11  11   32.90   13.10
   1 -11  11   21.40   15.90
   1  11 -11   38.00   18.10
   1  11  11   13.00   12.20
   1  11  11    9.80   10.40
  -1  11 -11   15.10   13.10
   1 -11 -11   30.20   15.20
  -1 -11  11   26.50   14.60
   1 -11 -11   26.60   11.20
   2 -11  11  -12.40   10.00
   2  11 -11   -0.60    9.30
  -2  11  11   -0.30    9.60
   2 -11 -11   -5.40    9.20
  -2  11 -11    1.20    8.60
   2 -11 -11    0.90    6.60
   2  11  11    6.40    8.30
   2  11  11  -11.80    7.30
   3 -11  11    8.60   10.90
  -3  11  11  -22.00    8.70
   3 -11 -11    9.40    8.40
  -3 -11  11    4.80    6.40
   3  11  11    0.10   11.00
   3 -11 -11   -1.80    4.60
   3  11  11    0.70   11.30
  -3  11 -11    8.50   11.00
  -4  11  11  -22.50    8.10
   4 -11  11    2.60    8.60
   4  11 -11   -3.90   12.80
  -4  11 -11   -8.70   12.00
   4  11  11    4.90   14.70
   4  11  11   -3.00    9.40
  -4 -11  11  -15.00    7.00
   5  11 -11   13.10   14.30
   5 -11  11  -10.10   11.10
  -5  11  11   -2.80   11.00
   5  11 -11    5.00   12.40
   5 -11 -11    2.80   12.80
  -5  11 -11  -16.40    6.60
   5  11  11   -8.60   13.00
   5  11  11    7.40   14.10
  -5 -11  11  -10.50    9.50
   0  12 -11    1.70    8.20
   0 -12 -11    7.40   12.00
   0  12  11    7.30   12.00
   0 -12  11    1.30   11.40
   1 -12  11   16.50   13.70
  -1 -12 -11    3.10   11.90
  -1  12  11   52.39   18.10
   1  12 -11   23.70   15.40
  -1  12 -11   37.60   14.40
   1  12  11   22.00   16.00
   1 -12 -11   48.20   17.40
  -1 -12  11   22.80   13.50
   2  12 -11  -10.70   10.40
  -2  12  11   -7.70    9.50
   2 -12  11   20.30   14.60
   2 -12 -11    4.60    9.20
  -2  12 -11    2.20   11.80
  -2 -12  11   -6.30   12.20
   2  12  11   -8.20    8.80
   3  12 -11   -4.20   11.30
  -3  12  11   -0.70   12.00
  -3  12 -11   23.10   14.20
   3 -12 -11    1.60   11.40
   3  12  11   -2.80    9.70
   3  12  11   -7.60   10.20
  -4  12  11  -18.80   11.80
   4 -12  11    4.80    8.20
   4  12 -11   -6.50   11.70
  -4 -12  11   18.00   14.20
   4 -12 -11   -3.70   12.60
   4  12  11    1.30   12.50
   4  12  11    4.60   11.10
  -4  12 -11   -3.80    7.80
   5 -12  11   15.40   12.80
  -5  12  11   32.30   13.50
   5 -12 -11  -10.00   15.40
   5  12  11   -3.90   18.30
  -5 -12  11  -10.50   10.10
   0  13  11    7.50   14.60
   0 -13 -11    8.60   10.10
   0 -13  11   -7.90    9.40
   0  13 -11   18.70   14.50
  -1  13  11    5.90   12.30
   1  13 -11    0.20   12.60
   1 -13  11    2.10   10.50
   1 -13 -11   -5.70    9.80
  -1  13 -11    8.40    7.30
  -1 -13  11    0.00    8.90
   1  13  11   28.70   12.00
   2  13 -11   11.30   14.90
   2 -13  11   -3.60    9.40
  -2 -13 -11    8.50   11.80
  -2 -13  11   -5.20    9.30
   2 -13 -11   -0.20    9.10
  -2  13 -11    1.80   10.30
   2  13  11   14.20   14.10
   2  13  11   -6.70    9.70
  -3  13  11  -10.80    7.60
  -3 -13 -11   -0.50   13.80
   3  13 -11    3.60   14.60
   3 -13  11  -28.60   11.50
   3  13  11  -12.30   12.40
  -3  13 -11   12.60    8.50
   3  13  11  137.09   38.70
   3 -13 -11   -6.70    8.40
  -3 -13  11    2.40   12.00
  -4  13  11  -17.40    9.10
   4 -13  11  -12.50   12.40
   4  13 -11    6.40   13.50
   4  13  11    7.20   15.00
  -4 -13  11   -4.70   11.40
   4  13  11   11.60   15.30
   4 -13 -11    3.90   11.70
  -4  13 -11    4.40   10.50
   0  14 -11  -16.10   13.20
   0 -14 -11   -7.60   11.10
   0 -14  11   12.50   14.50
   0  14  11    6.30   13.40
   1  14 -11   -1.90    9.80
  -1  14  11    3.30    9.60
  -1 -14 -11  -13.20    9.70
   1 -14  11  -18.60    7.50
  -1  14 -11   -8.30    9.90
   1 -14 -11    3.20   10.40
   1  14  11  -11.70    9.80
  -1 -14  11    5.90   11.10
  -2  14  11   -9.10   14.10
   2 -14  11  -13.90    7.40
   2  14 -11  -10.50   13.50
  -2 -14 -11    2.30   10.10
  -2 -14  11    3.20   14.90
  -2  14 -11   -7.80    9.70
   2  14  11   27.10   10.70
   2 -14 -11  -10.40    9.70
  -3  14  11    5.00   15.20
  -3 -14 -11   21.60   11.30
   3  14 -11  -16.30   10.30
   3 -14  11   14.70   14.10
   3 -14 -11  -11.20   12.50
   3  14  11   49.00   14.30
  -3  14 -11   -0.90   13.10
   3  14  11  -13.60   10.40
  -3 -14  11    7.20   11.40
  -4  14  11    2.20   10.40
   4 -14  11  -24.50   16.70
   4  14 -11  -11.30   13.70
   4  14  11    7.10   14.60
  -4 -14  11   -1.80   15.80
   4 -14 -11   -0.80   15.40
  -4  14 -11   -2.70   17.30
   0 -15  11   14.20   17.40
   0  15  11  -18.00   13.00
   0 -15 -11   -0.30   11.10
   0  15 -11   -7.40    9.10
   1 -15  11  -23.80    9.60
  -1 -15 -11   -6.10   11.30
   1  15 -11   27.40   13.50
  -1  15 -11   14.70   13.40
   1  15  11    5.90   13.50
   1 -15 -11    5.50   12.10
  -1 -15  11   -1.10   15.30
   2  15 -11  -14.80   12.30
  -2 -15 -11    4.20   12.70
  -2  15  11  -28.00   11.10
   2 -15  11   -5.50   11.90
   2  15  11  -12.10   10.60
  -2 -15  11  -21.60   14.00
  -2  15 -11   -8.20   13.80
   2 -15 -11  -11.30   15.10
   3 -15  11   -1.10   16.30
   3  15 -11   -9.10   14.50
  -3 -15 -11   25.60   16.10
   3 -15 -11  -23.50   19.40
  -3 -15  11    8.60   13.40
   3  15  11    4.80   14.10
   3  15  11  -23.10   13.30
  -3  15 -11  -17.90    7.40
   0  16 -11   47.50   19.60
   0 -16 -11   -3.10   14.90
   0  16  11   -8.90   12.90
   0 -16  11  -23.30   12.80
  -1 -16 -11   27.20   20.90
   1  16 -11   25.20   17.90
   1 -16  11   -5.90   13.70
  -1  16  11  -27.30   14.40
   1 -16 -11  -11.40   15.70
   1  16  11  -19.00   12.50
  -1  16 -11    2.20   10.90
  -1 -16  11    6.10   13.40
   0   0  12  157.98   13.90
   0   0  12  122.39   14.80
   0   0 -12  198.98   16.60
   1   0  12  182.18   20.20
   1   0  12  193.58   19.30
  -1   0  12  134.49    8.10
  -1   0 -12  216.08   22.10
  -1   0  12  116.89   10.60
   1   0 -12  149.19   11.80
  -1   0  12  125.39   11.30
  -2   0  12   14.70    4.00
   2   0  12   10.00    7.70
  -2   0  12   13.00    4.30
   2   0  12    5.10    5.50
  -2   0  12   15.10    4.30
  -2   0 -12   19.90    8.10
  -2   0  12    7.00    3.40
  -2   0 -12    6.60    7.10
  -3   0  12  216.58   20.90
   3   0 -12  207.18   18.90
   3   0  12  175.48   29.80
  -3   0 -12  145.99   31.90
   4   0  12    8.30    8.70
   4   0 -12   11.10    3.50
  -4   0 -12   -1.10    8.70
  -4   0  12   -0.10    6.20
  -4   0  12   21.60    7.90
   4   0 -12   11.80    6.80
   5   0  12   45.90   16.80
   5   0 -12   47.90    9.50
   5   0 -12   72.49   16.90
  -5   0  12   78.99   18.30
   6   0 -12   -2.60    7.90
  -6   0  12   14.70   11.70
   6   0 -12   -0.90    8.20
   6   0  12  -15.70   12.70
   6   0 -12    0.40    6.50
   7   0 -12  -18.50   10.00
   7   0 -12    8.90    9.20
   7   0  12   -7.20    6.90
   7   0 -12   -4.00   12.20
   0   1 -12    5.40    4.20
   0  -1  12    5.20    3.90
   0  -1 -12    6.90    4.40
   0   1  12    4.50    3.30
   0  -1  12    6.00    5.20
   1   1 -12   26.40    6.80
  -1  -1 -12   29.80    9.40
  -1   1  12   26.20    2.80
   1  -1  12   26.00    8.30
  -1   1  12   29.00    3.00
   1  -1  12   29.20    9.80
  -1   1 -12   31.20    8.10
  -1  -1  12   24.00    6.50
  -1   1 -12   33.90   10.30
   1   1  12   37.20    8.80
   1   1  12   43.00   10.80
  -1  -1  12   28.80    5.70
  -1  -1  12   27.80    6.70
  -2   1  12  135.99   10.00
  -2   1  12  120.69    9.70
  -2  -1 -12  143.29   23.50
   2  -1  12  107.99   21.70
  -2   1  12  131.49    8.80
  -2   1  12  128.59    9.50
   2  -1  12  111.09   18.80
  -2   1 -12  115.89   19.40
   2   1  12  118.49   19.60
  -2  -1  12  132.59   13.90
  -2  -1  12  109.19   13.60
  -2   1 -12  146.99   24.30
  -2  -1  12  132.59   14.50
   2   1  12   97.79   20.00
  -3  -1 -12  163.08   30.00
   3  -1  12  131.09   24.40
   3  -1  12  133.09   26.90
  -3   1  12  123.19   14.70
   3   1 -12  178.78   18.20
  -3   1  12  109.49   15.00
  -3  -1  12  158.78   18.90
  -3   1 -12  125.19   23.30
   3   1  12  133.99   26.90
  -3   1 -12  145.89   27.80
   3  -1 -12  133.49   14.00
  -4   1  12   -3.80    6.30
   4   1 -12   14.10    7.50
   4  -1  12   10.40    7.70
  -4   1  12   24.90    8.60
   4   1 -12   14.40    5.00
   4   1 -12   12.90    5.60
   4  -1 -12   22.10    8.00
   4   1  12    5.00    7.70
  -4  -1  12   11.60    8.60
  -4   1 -12    9.60    7.40
   5   1 -12   18.90    6.90
   5   1 -12   31.70   11.60
   5   1 -12   33.80    9.70
   5  -1  12   35.90   18.30
  -5   1  12   20.10   12.00
  -5   1  12   21.00   10.20
  -5   1 -12   23.20   13.10
   5   1  12   24.20   15.50
  -5  -1  12   -1.20    9.70
   5  -1 -12   23.10    6.40
   5  -1 -12    9.40    8.50
   5  -1 -12   11.40    4.90
  -6   1  12    9.60    9.50
   6   1 -12    5.60   12.00
   6   1 -12    8.30    8.70
  -6   1  12   -9.30   11.80
   6  -1  12   30.30   12.70
   6   1 -12   13.10    8.60
   6  -1 -12    6.80    6.50
   6  -1 -12    8.30   10.00
  -6   1 -12   -5.30   12.10
   6   1  12  -13.50    6.50
   6  -1 -12    0.50   10.90
   7   1 -12  -28.10   14.50
   7   1 -12  -14.90   13.60
   7  -1  12   13.10   14.50
   7   1 -12    3.30   10.70
   7  -1 -12  -12.10   11.90
   7   1  12    2.90    9.90
   7  -1 -12    4.60    8.00
   7  -1 -12   32.50   17.00
   0   2  12  109.89   12.70
   0  -2 -12  127.69   13.80
   0   2 -12  140.59   16.50
   0  -2  12  140.19   16.90
   0  -2  12  150.68   16.20
   0   2 -12  130.99   13.90
   1   2 -12  126.59   15.80
   1  -2  12  174.68   21.50
   1  -2  12  196.98   21.30
  -1  -2 -12  160.18   19.70
  -1  -2  12   90.09   15.40
   1   2  12  148.99   18.90
  -1   2 -12  177.08   21.10
  -1  -2  12  131.59   15.50
  -1   2 -12  195.68   20.10
  -1  -2  12  141.99   15.80
  -2   2  12  113.99    8.50
   2   2 -12  134.39   11.00
   2  -2  12   74.89   16.00
   2  -2  12  104.39   21.40
  -2  -2 -12  123.79   21.80
  -2  -2  12   92.49   14.80
  -2  -2  12  116.89   14.30
  -2   2 -12   88.19   17.40
  -2   2 -12   85.69   19.00
   2   2  12   92.99   19.20
   2   2  12  134.59   21.10
  -2  -2  12  134.19   16.00
  -3   2  12   17.80    5.80
  -3  -2 -12    0.00    5.60
   3   2 -12    6.70    4.40
   3  -2  12    4.40    5.10
  -3   2  12    5.90    4.20
   3   2 -12    7.50    4.40
   3   2 -12    2.90    6.20
   3  -2  12   -2.50    7.20
  -3   2 -12    8.30   10.90
   3  -2 -12   12.40    4.80
   3   2  12   25.30   12.00
  -3   2 -12    3.50    5.20
  -3  -2  12    5.40    6.40
   3   2  12   12.30    7.80
  -3  -2  12   12.80    7.70
   4   2 -12   -1.30    5.70
   4  -2  12   18.60   12.70
  -4   2  12    3.80    5.90
   4   2 -12   -5.10    4.80
   4   2 -12    1.80    4.70
  -4   2  12    9.70    7.00
  -4   2 -12    6.50    8.70
   4  -2 -12    3.90    6.30
  -4  -2  12    2.70    6.30
   4   2  12    6.30   11.30
   5   2 -12   44.10   14.60
   5   2 -12   37.30   10.60
  -5   2  12   17.90   11.00
  -5   2  12   50.49   14.60
   5  -2  12   57.09   19.50
   5   2 -12   36.30   10.00
  -5   2 -12   43.50   16.00
  -5  -2  12   29.70   14.50
   5   2  12   27.70   13.60
   5  -2 -12   27.90   11.70
  -6   2  12    4.30    7.90
   6   2 -12   14.90   12.00
   6  -2  12    4.40   12.30
   6   2 -12    0.80    8.90
  -6   2  12    6.40   10.30
   6   2  12    9.80   12.80
   6  -2 -12   -4.00    4.70
  -6   2 -12   -8.50   11.20
   6  -2 -12    0.60    8.60
  -7   2  12  -11.30   10.40
   7   2 -12  -11.00   10.00
   7  -2  12  -25.80    9.20
   7   2 -12   -3.20   14.80
   7  -2 -12    2.70   12.00
   7  -2 -12   -6.10   12.50
   7  -2 -12   -6.50    7.90
  -7   2 -12    9.80   11.30
   0   3 -12  133.69   17.70
   0  -3  12  152.98   17.60
   0  -3 -12  120.99   14.70
   0   3  12  120.29   13.70
   0   3 -12  123.99   15.80
   0  -3  12  159.68   19.40
   1   3 -12    5.50    5.20
   1   3 -12    9.30    4.90
   1  -3  12    2.20    5.80
   1  -3  12   -2.10    5.00
  -1  -3 -12    3.20    5.20
   1   3  12    7.10    5.30
  -1  -3  12    7.40    4.50
  -1   3 -12   10.70    7.90
  -1  -3  12    4.30    4.70
  -1   3 -12    5.60    6.40
   1  -3 -12    3.10    2.20
  -1  -3  12    5.20    6.00
   1  -3 -12    5.20    2.10
  -2   3  12  359.36   22.40
   2   3 -12  348.77   26.10
  -2  -3 -12  321.87   33.90
   2  -3  12  322.27   35.20
   2  -3  12  333.07   33.50
  -2  -3  12  336.57   29.20
  -2  -3  12  386.66   30.40
  -2   3 -12  275.67   31.80
   2   3  12  342.27   34.40
  -2   3 -12  243.18   30.20
  -2  -3  12  328.87   29.10
   3   3 -12   43.80    9.90
  -3   3  12   50.19    9.90
   3  -3  12   66.49   17.50
   3   3 -12   59.39   13.70
  -3   3  12   78.89    9.50
   3   3 -12   46.00   10.80
   3  -3  12   80.29   20.00
  -3  -3 -12   60.89   17.60
   3   3  12   60.89   16.90
   3  -3 -12   56.89    9.50
  -3  -3  12   43.80   11.50
   3   3  12   70.39   18.70
  -3   3 -12   70.69   17.90
  -3   3 -12   44.10   14.50
  -3  -3  12   53.89   14.40
  -4   3  12   12.70    8.70
   4   3 -12   15.60    8.50
   4   3 -12   12.10    6.70
  -4   3  12   20.80    8.50
   4  -3  12   26.40   12.20
   4   3 -12    7.60    7.70
   4   3  12   39.20   15.20
   4  -3 -12   18.50    8.20
  -4  -3  12   25.20   12.20
  -4   3 -12   24.20   10.80
   5   3 -12    9.00    9.10
  -5   3  12   -7.40    7.00
  -5   3  12  -11.50    8.50
   5   3 -12    9.80    7.40
   5  -3  12   -2.40    6.30
   5   3 -12    6.70    6.80
  -5  -3  12  -16.70    8.10
  -5   3 -12   -2.50   11.10
   5  -3 -12   -5.90    6.30
   5   3  12  -22.00    8.80
  -6   3  12   12.70    9.20
   6   3 -12   -0.90   10.30
  -6   3  12    2.60    8.90
   6  -3  12   -2.70    9.40
   6   3 -12  -10.90    8.00
   6  -3 -12   -2.90    3.90
   6  -3 -12   -2.10   10.70
  -6   3 -12   14.70    7.40
   6  -3 -12   -3.90    4.40
   6   3  12   -2.40    6.50
  -7   3  12   19.60   13.50
   7  -3  12   -9.50   13.50
   7   3 -12   -4.70    9.50
   7   3 -12  -20.10   18.20
   7   3 -12   12.50   15.10
   7   3  12   -1.90    8.80
   7  -3 -12   19.90   10.20
  -7   3 -12   35.20   20.00
   7  -3 -12    3.50    7.00
   0  -4  12  102.59   18.40
   0  -4 -12   91.49   15.80
   0   4 -12   80.29   15.40
   0  -4  12   88.69   16.00
   0   4  12  106.49   13.20
   0   4 -12   69.99   14.20
   1   4 -12  181.28   19.80
  -1  -4 -12  157.28   21.10
   1  -4  12  182.08   24.00
   1  -4  12  211.18   23.90
   1   4 -12  176.68   21.80
   1  -4 -12  173.78   14.50
  -1   4 -12  135.19   22.10
  -1  -4  12  198.58   22.10
   1   4  12  211.38   23.10
  -1  -4  12  164.78   20.60
   1  -4 -12  186.18   14.40
  -1  -4  12  182.18   22.10
  -1   4 -12  168.48   22.30
   2  -4  12   13.60    8.40
   2   4 -12    7.70    6.00
  -2  -4 -12    6.10    7.30
   2  -4  12    9.10    8.20
  -2   4  12    9.00    4.70
  -2   4 -12    5.70    6.70
  -2  -4  12   21.10    7.00
   2   4  12   12.60    9.00
   2  -4 -12    8.70    3.40
  -2  -4  12    6.00    5.00
  -2  -4  12    5.60    6.50
  -2   4 -12   -1.40    6.10
   3   4 -12   35.90    9.40
  -3   4  12   29.20    8.40
   3   4 -12   38.30   12.30
   3   4 -12   49.70   12.20
  -3  -4 -12   32.80   13.60
  -3   4  12   39.30    8.10
   3  -4  12   60.59   16.60
   3  -4  12   46.50   16.00
  -3   4 -12   31.10   14.10
   3  -4 -12   80.39   12.70
  -3  -4  12   42.60   12.60
   3   4  12   44.90   16.20
  -3   4 -12   41.60   14.50
  -3  -4  12   52.59   14.50
   3   4  12   47.40   16.30
  -3  -4  12   62.09   16.10
   4  -4  12   35.40   15.20
   4   4 -12   35.00    9.50
   4   4 -12   41.40   14.00
   4   4 -12   18.60    9.60
  -4   4  12   44.50   11.00
  -4   4  12   36.50    9.80
   4  -4 -12   31.80   10.00
  -4  -4  12   42.70   13.90
  -4   4 -12   32.30   14.00
   4   4  12   21.80   14.60
   5  -4  12  139.09   34.70
  -5   4  12  113.99   24.00
   5   4 -12  137.29   24.80
   5   4 -12  136.19   26.90
   5   4 -12   88.59   18.70
  -5   4  12  110.59   21.00
   5   4  12  130.59   33.00
   5  -4 -12  108.09   19.00
  -5   4 -12  103.09   26.20
  -6   4  12    3.30    9.60
  -6   4  12    1.50   10.20
   6   4 -12   16.50   12.90
   6   4 -12    2.30    9.10
   6   4 -12    6.90    9.80
   6   4  12   27.80   16.30
  -6   4 -12   12.20   11.70
   6  -4 -12    2.20   10.00
   7   4 -12   -6.90   11.50
  -7   4  12   36.90   16.40
   7   4 -12   -5.30   11.80
   7  -4  12    0.90   13.50
   7   4  12   -7.80   10.70
   7  -4 -12  -19.50   12.70
   0  -5  12  216.98   26.40
   0   5 -12  279.57   27.70
   0   5  12  250.77   22.90
   0  -5 -12  229.78   22.70
   0  -5  12  216.68   26.30
   0   5 -12  234.48   27.40
  -1   5  12  356.16   26.10
   1  -5  12  366.16   38.20
   1   5 -12  301.07   32.20
  -1  -5 -12  371.86   33.10
   1   5 -12  335.57   31.50
   1  -5  12  313.17   32.80
   1   5  12  345.77   32.80
   1  -5 -12  362.46   25.80
  -1  -5  12  325.27   32.40
   1  -5 -12  359.96   25.10
  -1  -5  12  389.56   34.90
  -1  -5  12  321.27   32.00
  -1   5 -12  340.67   34.40
  -1   5 -12  351.26   34.60
  -2  -5 -12   77.29   19.30
  -2   5  12   93.79   13.70
   2  -5  12   94.29   19.00
   2  -5  12   94.99   22.40
   2   5 -12   92.79   16.60
  -2   5 -12   83.59   18.60
   2  -5 -12   97.59   11.50
  -2  -5  12   99.89   19.10
  -2   5 -12   80.19   20.10
   2  -5 -12   95.69   11.40
  -2  -5  12  109.09   20.70
   2   5  12   79.79   19.70
  -2  -5  12   83.09   17.50
   3  -5  12    7.40   11.50
   3   5 -12   12.90    7.40
  -3  -5 -12    4.50   10.80
  -3   5  12   11.40    6.30
   3   5 -12   14.10    8.30
  -3   5 -12   14.50    8.60
   3  -5 -12   12.20    5.80
  -3  -5  12   12.30    8.90
  -3  -5  12    8.70    8.90
  -3  -5  12   11.40   10.10
   3   5  12    6.70    7.60
  -4   5  12   -6.20    4.70
   4   5 -12    3.70    7.10
   4  -5  12    3.90   11.50
  -4   5  12   -2.40    4.70
   4   5 -12    2.40    6.40
   4  -5 -12   -4.70    5.30
   4   5  12  -12.60    4.60
  -4  -5  12   -1.30    7.50
  -4   5 -12    3.60    9.60
  -5   5  12   -6.10    7.50
   5   5 -12   26.80   13.50
  -5   5  12    9.00   10.00
   5  -5  12   10.80   15.10
   5   5 -12   13.00    9.60
   5   5 -12  -13.20   12.50
   5   5  12   19.50   20.30
   5  -5 -12   24.30   10.10
   6  -5  12  -16.50    9.50
  -6   5  12    8.70   11.50
   6   5 -12    2.50   10.70
   6   5 -12  -13.30    8.50
  -6   5  12    5.70    8.70
   6  -5 -12    3.40   11.90
  -6   5 -12   -9.00   11.50
   6   5  12    5.50   16.60
   7  -5  12   17.80   17.40
   7   5 -12  -18.00   12.30
   7   5 -12  -14.50   12.40
  -7   5  12   18.50   16.80
   7   5  12   -4.70   13.00
  -7   5 -12   15.50   15.60
   7  -5 -12    0.80   15.60
   0  -6  12  299.17   32.20
   0  -6  12  311.07   33.80
   0   6  12  269.07   25.70
   0   6 -12  293.57   31.70
   0   6 -12  311.87   31.50
   0  -6 -12  280.37   26.90
   0   6  12  257.37   26.50
   1  -6  12   88.89   20.80
   1   6 -12   69.59   15.40
   1  -6  12   63.39   16.60
   1   6 -12  102.89   20.70
  -1  -6 -12   92.19   18.70
  -1   6  12   71.19   13.30
  -1  -6  12  109.99   19.80
  -1  -6  12  109.69   21.60
  -1   6 -12   96.99   19.50
   1   6  12  102.29   20.20
  -1   6 -12   47.90   13.80
   1  -6 -12   90.99   14.30
   1  -6 -12   94.99   15.00
  -1  -6  12  121.79   27.30
  -2  -6 -12   28.10   13.80
   2   6 -12   30.80   11.10
   2  -6  12   15.30   10.20
  -2   6  12   27.90    9.20
   2  -6  12   24.90   11.90
  -2   6 -12   24.80   11.00
  -2  -6  12   21.20    8.90
   2  -6 -12   23.10    7.60
   2  -6 -12   37.50    8.70
   2   6  12   38.40   15.20
  -2   6 -12   11.80    6.80
  -2  -6  12   26.30   11.10
  -2  -6  12   33.30   14.60
   3  -6  12    6.20    8.60
   3   6 -12   15.90    9.30
   3   6 -12   26.10   10.90
  -3   6  12    3.00    5.00
  -3   6  12   16.30    7.50
  -3   6 -12   12.30    8.20
   3   6  12   26.80   14.30
  -3  -6  12   -3.60    8.30
   3  -6 -12    4.40    7.20
  -3  -6  12   14.80    7.90
  -3  -6  12    5.80    8.70
   4   6 -12    8.80   11.30
  -4   6  12   15.30    7.50
   4   6 -12   31.20   14.90
   4   6 -12    2.10    8.50
   4  -6  12   20.70   16.20
   4   6  12   34.30   15.30
  -4   6 -12   22.90   14.50
   4  -6 -12   18.30    8.20
  -5   6  12    6.30   11.40
   5   6 -12   -9.70   12.40
  -5   6  12  -10.00    7.30
   5  -6  12    8.60   11.10
   5   6 -12    4.70    9.30
   5   6 -12    3.30    9.10
   5  -6 -12    4.50    8.90
   5   6  12   13.60   15.10
  -5   6 -12    5.60   11.20
   6  -6  12   14.80    9.90
   6   6 -12    1.20   11.60
  -6   6  12    6.30   11.20
  -6   6  12   18.80    7.50
  -6   6 -12    4.10    9.40
   6   6  12   -3.80   11.20
   6  -6 -12  -17.30    9.30
   7  -6  12    6.70   18.80
   7   6 -12   -6.40   12.90
  -7   6  12    4.30   14.90
   7   6 -12    8.90   14.80
   7   6  12    2.80   19.70
   7  -6 -12   20.50   14.30
  -7   6 -12   -4.70   11.20
   0  -7 -12    3.10    4.60
   0   7  12    7.10    5.90
   0   7  12    3.80    5.90
   0   7 -12   -4.20    6.50
   0  -7 -12    9.60    5.90
   0  -7  12    1.70    7.20
   0  -7  12    5.60    6.00
   1  -7  12   61.09   17.40
   1   7 -12   72.79   16.70
   1  -7  12   97.09   21.50
  -1   7  12   89.69   16.10
  -1  -7 -12   80.69   17.80
   1  -7 -12   72.39   14.40
   1   7  12   71.19   17.60
  -1   7 -12   48.50   14.70
  -1   7 -12   77.69   18.60
   1  -7 -12   88.69   16.30
  -1  -7  12   74.79   19.10
  -1  -7  12   75.09   18.40
  -1  -7  12   99.09   21.80
   1   7  12   86.69   18.70
  -2   7  12   23.00    8.80
  -2  -7 -12    8.40    8.80
   2   7 -12   19.10    8.90
   2  -7  12   20.50   12.10
  -2  -7  12   14.30    7.30
  -2  -7  12   14.80   10.10
   2  -7 -12   12.80    7.30
   2  -7 -12   12.70    6.80
  -2  -7  12    5.60    9.30
   2   7  12   39.70   14.20
  -2   7 -12   11.70   10.10
  -3   7  12   -6.40    4.80
  -3   7  12    7.00    6.40
   3  -7  12   12.70    9.20
   3   7 -12   -0.40    5.10
   3  -7 -12    9.70    5.30
   3   7  12    1.70    7.50
  -3  -7  12   18.40    9.70
  -3   7 -12    2.80    8.00
  -4   7  12   53.99   13.60
   4  -7  12   25.70   15.90
  -4   7  12   52.39   15.40
   4   7 -12   36.90   14.60
   4   7 -12   34.60   13.90
  -4   7 -12   50.29   18.90
  -4  -7  12   60.09   20.90
   4  -7 -12   29.70   11.10
   4   7  12   61.99   20.70
   5   7 -12   -0.50    8.80
  -5   7  12    9.70    8.80
   5   7 -12   -7.80    5.70
  -5   7 -12   16.00   14.80
   5   7  12   -5.00   11.20
  -6   7  12  -24.00   11.40
   6   7 -12   -3.20   11.00
   6  -7  12   15.70   14.90
   6   7 -12   22.40   15.40
  -6   7  12   12.60   14.20
   6   7  12   10.80   10.40
  -6   7 -12   10.20   13.30
   6  -7 -12   26.50   10.90
   7   7 -12    0.10   14.30
  -7   7  12  -20.30   10.90
   7   7 -12   -9.50   16.40
   7  -7  12  -30.90   10.70
  -7   7 -12   -9.30   12.70
   7  -7 -12   -4.30   16.40
   7   7  12   15.60   15.60
   0  -8  12   27.00   13.00
   0  -8 -12    1.90    6.70
   0   8  12    5.60    7.00
   0   8  12   21.70   10.10
   0  -8 -12   16.90   10.10
   0   8 -12   22.60   10.30
  -1  -8 -12   19.80   11.80
  -1   8  12   26.20    9.80
   1   8 -12   32.80   12.60
   1  -8  12   30.40   13.60
   1   8  12   33.10   12.90
   1  -8 -12   16.30    8.90
   1   8  12   24.70   11.40
  -1   8 -12   18.10   11.00
  -1  -8  12   21.10    9.10
   1  -8 -12   14.00    9.90
  -2  -8 -12   -7.40    4.70
   2  -8  12    3.90    8.60
  -2   8  12    6.90    6.50
   2   8 -12   -5.10    6.50
   2   8  12   -7.60    5.50
   2   8  12   -7.30    5.40
   2  -8 -12   -2.30    3.30
   2  -8 -12   -9.40    4.80
  -2   8 -12    1.60    7.40
  -2  -8  12    3.20    9.10
   3  -8  12   60.29   20.50
   3   8 -12   74.39   18.10
  -3   8  12   86.09   16.10
  -3   8  12  111.39   19.80
   3  -8 -12   93.39   17.40
  -3   8 -12   64.79   21.30
   3  -8 -12   86.19   17.30
  -3  -8  12   69.59   19.90
   3   8  12  116.89   28.80
   4   8 -12    6.50   12.80
   4   8 -12    7.20    9.60
  -4   8  12   20.20    9.90
  -4   8  12   -0.40    6.60
   4  -8 -12   15.00    8.50
   4   8  12    7.80   15.60
  -4  -8  12    5.80    9.50
  -5   8  12    2.60    9.80
   5  -8  12  -23.30    9.20
   5   8 -12    0.00   10.20
   5   8 -12   21.10   17.00
  -5   8  12    7.40   10.00
   5   8  12  -13.60    7.20
  -5  -8  12  -10.90    9.30
   5  -8 -12  -15.40    8.50
  -5   8 -12    0.60   11.30
   6   8 -12    0.40   11.80
   6   8 -12   -3.70    9.40
   6  -8  12   11.90   16.70
  -6   8 -12   11.90   12.90
   6   8  12   -0.40   18.50
   6  -8 -12  -14.50   10.30
   0   9 -12    8.80    8.30
   0   9  12   -0.40    5.70
   0  -9  12    2.80    9.10
   0  -9 -12    5.70    7.30
  -1   9  12   14.50    9.40
   1  -9  12   12.90   10.20
   1   9 -12   33.30   13.40
  -1  -9 -12   12.70   10.00
  -1   9 -12   11.30    7.90
   1  -9 -12   41.40   12.30
   1   9  12    3.20    9.50
  -1  -9  12   21.60   13.60
   1  -9 -12   11.40    9.20
   1   9  12   10.70    7.60
   2  -9  12   20.10   13.30
  -2   9  12   44.10   13.90
   2   9 -12   17.10   11.90
   2   9  12    9.30   10.50
   2  -9 -12   11.30    8.60
  -2  -9  12   18.90   12.40
   2  -9 -12   22.50   12.10
   2   9  12   16.20   10.20
  -2   9 -12    8.30   11.40
   3  -9  12   10.30   12.00
   3   9 -12   24.00   13.40
  -3   9  12   18.90    9.30
  -3   9  12   13.70   10.40
  -3   9 -12    3.60    9.20
   3   9  12    8.10   10.40
   3   9  12   29.10   15.70
   3  -9 -12   28.00   11.00
   3  -9 -12   26.70   11.00
  -3  -9  12   -1.00    9.40
   4   9 -12    4.50    5.90
   4   9 -12    7.80    9.80
  -4   9  12    4.00   11.70
   4  -9  12   15.90   13.70
   4   9  12   -2.10   15.60
   4  -9 -12   13.60   11.70
  -4  -9  12   -3.40    5.40
   4   9  12   -1.10   11.20
  -4   9 -12   -2.40   13.00
  -5   9  12  -14.30    9.20
  -5   9  12   11.60    6.80
   5   9 -12   -8.50    9.70
   5  -9  12   -7.90    9.20
  -5   9 -12   -5.80    4.80
   5   9  12   16.20   16.60
  -5  -9  12    1.20   13.80
   5   9  12    2.50   12.70
   5  -9 -12   -9.60    8.20
   6  -9  12  -20.30    9.90
   6   9 -12   -9.10   12.80
   6   9 -12  -10.20    8.20
  -6   9  12   -6.70   12.70
   6   9  12  -23.80   13.10
  -6  -9  12  -13.10    8.50
  -6   9 -12    5.90   15.40
   6  -9 -12    5.40   12.80
   6   9  12   -4.70   18.00
   0 -10  12    6.30    8.00
   0  10  12    2.70    8.80
   0  10 -12   -0.80    9.20
   0 -10 -12   -1.80    5.90
   0 -10 -12    7.00    8.50
  -1 -10 -12   11.20    8.50
  -1  10  12   -4.80    4.70
   1 -10  12    7.50   10.40
   1  10 -12   -7.40    7.20
   1  10  12    1.80    9.00
   1 -10 -12    3.50    8.70
  -1  10 -12  -17.70    6.60
   1  10  12    0.40    7.80
  -1 -10  12   -1.10    8.10
   1 -10 -12    1.00    6.20
   2 -10  12    2.90    8.60
   2  10 -12   -0.60   10.40
  -2  10  12   -5.90    6.70
   2  10  12    7.90    9.50
  -2  10 -12    1.30    8.30
  -2 -10  12   -4.60    6.50
   2 -10 -12    2.30    6.90
   2  10  12   -0.70    9.20
   3  10 -12   -0.90   11.30
  -3  10  12   11.80   10.40
   3 -10  12   -4.60   13.20
  -3  10 -12   -7.60    9.90
  -3 -10  12    0.00    9.80
   3  10  12   -6.60    6.20
   3 -10 -12    1.20    7.50
   3  10  12   -4.00    8.60
   3 -10 -12    4.50   10.30
  -4  10  12    7.70    7.90
   4 -10  12   -4.20   10.20
   4  10 -12    6.20   12.10
  -4  10  12   -2.90    7.40
   4 -10 -12    0.50    8.10
   4  10  12   -2.90   11.20
   4 -10 -12   -4.60   10.20
   4  10  12  -12.50    6.10
  -4 -10  12   -6.50    3.40
  -4  10 -12   10.60   14.60
   5  10 -12  -17.20   10.10
   5  10 -12   -2.80   12.80
  -5  10  12   -9.70    9.20
   5 -10  12   -0.10    8.10
   5 -10 -12   -2.90    9.90
   5  10  12    5.00   11.70
   5  10  12   -9.20   12.80
  -5  10 -12   23.50   12.70
  -5 -10  12  -23.00    8.60
   6  10 -12   25.00   17.30
  -6  10  12   -3.00   13.80
   6  10 -12   -7.00   13.50
  -6 -10  12   -4.10   14.50
  -6  10 -12  -13.70   16.20
   6 -10 -12   -0.20   16.40
   6  10  12  -10.60   17.50
   0  11 -12    6.40    9.70
   0 -11 -12   25.60   12.00
   0 -11  12    0.20    9.20
   0  11  12   11.10   10.80
  -1 -11 -12    6.40   11.40
   1 -11  12   19.90   13.10
  -1  11  12   25.90   12.90
   1  11 -12   23.40   13.30
   1 -11 -12    3.20   12.30
   1  11  12   26.20   15.20
   1 -11 -12    8.30    9.60
  -1 -11  12   27.10   12.20
   1  11  12   11.90   11.20
  -1  11 -12    6.00    7.80
   2  11 -12    3.70    9.20
   2 -11  12    7.50   13.40
  -2  11  12   -7.00    8.80
  -2 -11  12    0.70   11.40
   2 -11 -12   -5.80   10.70
   2  11  12    8.10   12.40
   2  11  12   -2.10   11.40
   2 -11 -12   18.90   11.90
  -2  11 -12    4.50    8.90
   3 -11  12    2.60   11.70
   3  11 -12   -2.40   13.60
  -3  11  12   -6.90    6.70
   3  11  12   11.20   13.60
  -3  11 -12    1.10   11.00
   3 -11 -12   -6.80    6.60
   3  11  12  -12.20    9.30
  -3 -11  12    2.80   10.20
   3 -11 -12    2.80   10.90
  -4  11  12    7.60   11.10
   4 -11  12   -3.10   10.70
   4  11 -12  -11.40   10.50
   4  11  12   -2.60   10.50
   4 -11 -12   -1.20   10.40
   4  11  12   -3.90   13.20
  -4  11 -12   -6.00   10.90
  -4 -11  12   18.20   11.20
   5 -11  12  -15.00   16.60
   5  11 -12   -4.50   10.30
  -5  11  12    6.10   12.60
   5  11 -12  -26.20   10.00
  -5  11 -12    4.20   12.00
   5  11  12  -15.50   10.30
  -5 -11  12  -17.90   11.00
   5 -11 -12    3.30   15.10
   5  11  12   -8.00   10.20
   0  12 -12    1.50    7.90
   0 -12 -12   -2.70    8.90
   0 -12  12    1.90   10.30
   0  12  12  -20.30    8.50
  -1 -12 -12    7.70    9.10
   1  12 -12    1.20   11.40
   1 -12  12    0.90    8.70
  -1  12  12   10.80   10.80
  -1 -12  12    4.80    8.80
  -1  12 -12    3.60    9.50
   1  12  12    5.00   10.00
   1 -12 -12   -0.30    7.50
   2  12 -12   -6.40   10.20
   2 -12  12   -8.90    6.10
  -2  12  12    8.40   12.20
  -2 -12  12    3.30   12.30
   2  12  12   -2.80   10.90
  -2  12 -12   -3.50   11.40
   2  12  12   11.50   11.30
   2 -12 -12  -12.10    6.90
   3 -12  12    9.00   13.80
  -3  12  12  -11.40    9.40
   3  12 -12    3.20   10.00
  -3  12 -12    5.60   11.70
   3  12  12    2.00   11.10
   3  12  12   -3.80   13.30
  -3 -12  12   -7.20    8.30
   4 -12  12  -12.90   15.40
  -4  12  12   -9.20   10.10
   4  12 -12   -1.40   13.00
  -4  12 -12  -16.20   11.10
   4 -12 -12   17.60   10.90
   4  12  12    2.70   12.70
   4  12  12   -6.30   16.00
  -4 -12  12   -4.20   11.10
   5  12 -12   -7.50   12.90
   5 -12  12    3.60   13.50
  -5  12  12    5.10   15.40
  -5  12 -12   -2.10   15.40
   5 -12 -12    8.10   18.70
  -5 -12  12  -21.30    9.20
   5  12  12   34.80   19.40
   0 -13  12  -11.70    6.00
   0 -13 -12    6.40   11.20
   0  13 -12   -1.50    8.70
   0  13  12    4.80   12.70
   1  13 -12   -7.90   12.50
  -1  13  12    1.90    9.70
  -1  13 -12  -13.90    7.40
   1 -13 -12   -4.90    9.90
   1  13  12    9.40   11.40
  -1 -13  12  -11.80    8.90
   2 -13  12   -3.00   12.30
   2  13 -12   -8.20   11.40
  -2 -13 -12   -2.10   11.80
  -2 -13  12  -12.80    5.80
  -2  13 -12   -4.70   11.80
   2  13  12    6.40   15.00
   2  13  12  -24.80    9.90
   2 -13 -12   -6.20   12.10
   3 -13  12   -3.50    9.80
   3  13 -12   -2.10   12.70
  -3  13  12  -24.80   13.50
   3  13  12    1.00   12.70
   3 -13 -12   -3.00   10.10
  -3 -13  12  -26.80    9.70
  -3  13 -12    1.70    8.10
   3  13  12   -0.80   11.10
  -4  13  12   -4.70   11.60
   4  13 -12    4.80   13.60
   4 -13  12  -17.50   13.60
   4  13  12   -2.20   14.00
  -4 -13  12   14.00   10.40
   4  13  12    8.50   14.60
   4 -13 -12    8.60   13.60
  -4  13 -12   -4.30    9.80
   0 -14 -12    4.80   11.30
   0  14 -12   19.10   12.40
   0 -14  12   15.20   13.20
   0  14  12    6.30   14.80
   1 -14  12    8.70    9.30
  -1  14  12  -17.80    8.90
  -1 -14 -12   -2.00   12.70
   1  14 -12   -0.60   14.30
  -1 -14  12   -8.90    7.20
   1 -14 -12  -10.70   10.00
  -1  14 -12    4.30   11.60
   1  14  12  -19.00    9.40
   2  14 -12  -13.10    8.70
  -2 -14 -12    3.70   13.70
  -2  14  12    9.60   14.00
   2 -14  12    9.90   15.70
   2 -14 -12    3.10    9.90
   2  14  12   22.50   13.30
  -2 -14  12   -5.20    4.70
  -2  14 -12  -30.90   11.00
  -3  14  12   -4.70   11.60
   3 -14  12    6.90    7.30
   3  14 -12   -8.60   11.70
  -3 -14 -12   12.50   13.70
   3  14  12   17.90   12.10
   3 -14 -12   -9.20   14.60
   3  14  12   -1.50   14.60
  -3 -14  12  -10.60    7.80
  -3  14 -12    3.60   10.30
   0  15 -12    9.90   13.40
   0 -15  12    9.60   12.20
   0 -15 -12   28.00   15.60
   0  15  12   -9.30    9.20
   1  15 -12   27.50   17.50
  -1 -15 -12   -7.80   15.40
   1 -15  12    4.70   11.60
  -1  15  12  -16.60    8.30
   1 -15 -12   20.90   16.20
   1  15  12    0.20   12.00
  -1 -15  12    1.20    8.10
  -1  15 -12    3.30   12.10
   2 -15  12    5.70   12.30
   2  15 -12    6.20   11.90
  -2 -15 -12   12.20   14.60
  -2  15  12   -7.40    9.10
   2  15  12  -16.00   10.20
   2 -15 -12  -11.50   15.70
  -2  15 -12   19.70   16.40
  -2 -15  12  -22.10   13.70
   0 -16  12   -1.80   15.80
   0 -16 -12    6.70   14.70
   0  16  12  -14.20   16.60
   0  16 -12   15.10   16.80
  -1  16  12  -13.00   11.70
   1  16 -12   15.80   18.20
  -1  16 -12    7.20   14.00
   1  16  12  -12.00   12.70
   0   0 -13   16.40    5.60
   0   0  13   10.80    3.70
   0   0  13   12.30    6.00
   1   0  13   -1.00    3.90
  -1   0 -13   16.80    8.30
  -1   0  13    2.50    1.70
   1   0  13   12.70    6.90
   1   0 -13    4.80    3.10
   2   0  13    3.10    6.10
   2   0  13   -3.00    4.90
  -2   0  13   -0.60    3.10
  -2   0 -13    9.70    7.90
  -2   0  13    3.50    3.20
  -2   0  13   -0.80    2.60
  -2   0  13    2.10    2.50
   3   0  13    4.70    8.40
  -3   0 -13    3.00    7.50
  -3   0  13   13.80    5.30
  -3   0  13   -8.20    4.80
   3   0 -13    3.80    3.20
  -3   0 -13    1.00    6.40
   3   0  13   13.20    7.30
   4   0 -13    9.30    6.60
   4   0  13   31.50   15.30
  -4   0  13   10.20    7.70
  -4   0  13   15.70    9.20
   5   0 -13   19.20    8.30
   5   0  13    4.50    9.40
  -5   0  13   14.10   10.80
   5   0 -13   18.40    5.50
   6   0  13    7.10   11.40
  -6   0  13   41.50   16.40
   6   0 -13   35.80   12.80
   6   0 -13   26.90    8.60
   7   0 -13    7.90   13.70
   7   0  13   16.90   17.00
   7   0 -13    5.30    8.10
   7   0 -13   14.70   15.50
   0  -1  13   98.59   12.20
   0   1 -13   79.19   12.60
   0  -1 -13   69.09   11.30
   0   1  13   57.79   10.80
   0  -1  13  108.39   13.90
   1  -1  13    3.00    6.30
   1  -1  13   -1.30    5.10
  -1   1  13    8.40    2.30
  -1   1  13    5.40    1.80
   1   1 -13   -3.20    3.30
  -1  -1 -13   12.60    6.30
   1   1  13    4.40    5.20
   1   1  13    0.70    4.50
  -1  -1  13    1.20    3.80
  -1  -1  13    4.70    4.00
  -1   1 -13    4.30    4.50
  -1   1 -13    6.80    5.60
  -1  -1  13    6.20    3.10
  -2   1  13  149.99    9.00
   2  -1  13  113.69   20.30
  -2   1  13  151.18   10.30
  -2   1  13  151.58    9.40
   2  -1  13  187.78   24.60
  -2   1  13  155.28   10.40
  -2  -1 -13  139.29   24.10
  -2   1 -13  186.68   23.70
  -2  -1  13  135.79   14.80
  -2   1 -13  212.28   26.70
  -2  -1  13  155.88   14.70
  -2  -1  13  146.19   15.50
   2   1  13  134.69   23.70
   2   1  13  209.98   25.00
   3  -1  13   21.90    9.70
  -3  -1 -13    7.00    8.40
  -3   1  13    4.80    4.40
  -3   1  13   11.50    4.60
   3  -1  13    2.00    7.50
   3   1 -13    5.00    5.20
  -3   1 -13   -5.50    5.50
   3  -1 -13    4.40    3.80
  -3  -1  13   -4.40    5.60
   3   1  13   -0.80    7.10
  -3   1 -13   -3.60    5.10
   3   1  13    9.80    9.20
  -4   1  13   -6.80    6.00
   4   1 -13   -4.40    5.10
   4  -1  13   -2.00    8.00
  -4   1  13    1.10    7.00
   4   1 -13    1.70    3.10
   4   1 -13    9.30    3.90
  -4   1 -13  -11.30    6.00
   4   1  13    3.50    9.70
   4  -1 -13   10.20    5.60
  -4  -1  13    2.70    6.60
   5   1 -13   14.60    9.70
   5  -1  13   14.30   10.50
  -5   1  13   26.70   12.90
  -5   1  13   38.00   13.30
   5   1 -13   18.50    7.40
   5  -1 -13   27.00   10.10
   5   1  13   17.60   13.30
  -5  -1  13   38.60   16.20
  -5   1 -13   12.50   12.10
   6   1 -13    7.40    7.90
  -6   1  13   29.00   11.10
   6   1 -13   25.30   10.90
   6  -1  13   20.80   15.20
   6   1 -13   15.10   10.50
  -6   1  13   24.10   12.30
   6  -1 -13    9.10    5.40
   6  -1 -13   18.30   12.40
  -6   1 -13   -9.60    7.50
   6  -1 -13   11.50    5.90
   6   1  13   12.50   12.70
  -6  -1  13    3.40   17.50
   7   1 -13   -8.80    8.10
   7   1 -13   -0.60   14.50
   7  -1  13   -5.80   13.00
   7   1 -13   -8.80   12.10
   7   1  13   29.10   17.30
   7  -1 -13    1.90   12.00
   7  -1 -13  -10.10    6.60
   0  -2  13   25.70    7.40
   0   2 -13   28.80    6.80
   0   2 -13   24.70    8.00
   0  -2  13   22.80    7.60
   0  -2 -13   22.50    7.00
   0   2  13   24.30    6.80
   1   2 -13   82.99    7.70
   1   2 -13   73.79   12.50
   1  -2  13  101.99   19.00
   1  -2  13   67.99   13.40
  -1  -2 -13   59.49   13.20
  -1   2 -13   75.89   15.00
  -1   2 -13   67.29   12.50
  -1  -2  13   65.29   11.60
  -1  -2  13   69.69   12.30
   1   2  13   72.39   14.80
   2  -2  13  106.19   21.90
  -2  -2 -13  184.98   24.20
   2   2 -13  139.79    8.90
   2  -2  13  148.39   23.20
  -2   2  13  147.69    8.60
  -2   2 -13  131.29   24.50
  -2  -2  13  120.29   14.70
   2   2  13   90.39   18.00
   2   2  13  121.39   22.60
  -2  -2  13  163.68   18.00
  -2  -2  13  141.49   16.50
  -2   2 -13  121.49   19.80
   3   2 -13   82.79   14.80
   3   2 -13   80.29    9.40
   3   2 -13   83.29   10.00
  -3   2  13   75.39    9.40
  -3  -2 -13   83.19   20.70
   3  -2  13   71.99   19.00
  -3   2  13   70.29   11.70
   3  -2  13   61.09   17.40
  -3  -2  13   69.79   14.20
   3   2  13   74.29   17.20
  -3   2 -13   60.69   18.60
  -3  -2  13   80.19   15.70
   3  -2 -13   89.49    9.90
   3   2  13   94.89   23.10
  -3   2 -13   61.79   16.80
   4   2 -13    7.90    4.80
   4   2 -13    7.80    7.00
  -4   2  13    9.00    6.30
   4  -2  13    0.40    8.10
  -4   2  13   -0.80    5.20
  -4  -2  13  -12.40    7.30
   4  -2 -13   -4.90    4.80
  -4   2 -13   -0.60    6.70
   4   2  13   -5.20    4.80
  -5   2  13   11.60    8.20
  -5   2  13   -9.50    9.20
   5   2 -13   -1.00    6.80
   5   2 -13   -4.00    4.10
   5  -2  13   -2.50    8.00
   5   2 -13   -3.20    5.90
  -5  -2  13   15.70   10.90
   5  -2 -13   -0.10    5.80
   5   2  13   -6.20    8.00
  -5   2 -13   -3.00    5.30
  -6   2  13   11.40   12.00
  -6   2  13   33.80    9.60
   6  -2  13    9.00    9.60
   6   2 -13   -2.00    9.20
   6   2 -13    2.70   10.60
   6   2 -13    7.70    8.00
  -6   2 -13  -16.90    9.30
   6  -2 -13   -8.80    8.00
   6   2  13   12.60   15.50
   7   2 -13   -8.40   15.00
   7   2 -13    5.00    9.00
   7   2 -13    9.20   14.90
  -7   2  13    2.80   12.50
   7  -2  13  -10.60   11.30
  -7   2 -13   -7.90   11.80
   7  -2 -13  -10.00    5.80
   7  -2 -13    8.20    8.80
   7   2  13  -25.50   10.40
   0   3 -13   43.40   10.60
   0   3  13   40.30    8.90
   0  -3 -13   38.40    8.50
   0   3 -13   30.10    8.30
   0  -3  13   32.90    9.80
   0  -3  13   30.00    8.70
   1  -3  13  115.59   21.50
   1   3 -13  144.19   14.90
  -1  -3 -13  131.89   20.70
   1  -3  13  174.78   20.50
   1   3 -13  101.39   17.20
   1  -3 -13  119.69    8.30
  -1   3 -13  162.98   21.30
  -1  -3  13   99.09   17.10
  -1  -3  13  124.39   16.70
  -1   3 -13  142.29   18.90
   1   3  13  116.49   19.00
  -1  -3  13  140.99   17.80
   1  -3 -13  133.29    9.10
   2   3 -13  199.68   17.80
   2  -3  13  168.18   32.80
   2  -3  13  144.09   23.90
  -2  -3 -13  152.88   26.30
  -2   3  13  181.98   12.80
  -2  -3  13  191.78   20.50
  -2   3 -13  175.18   28.00
  -2  -3  13  193.98   21.50
  -2   3 -13  227.38   26.80
  -2  -3  13  211.78   22.50
   2   3  13  135.69   23.90
  -3   3  13    1.90    2.90
  -3  -3 -13    6.50    8.70
   3   3 -13   11.90    7.90
   3  -3  13    7.90    9.20
  -3   3  13    1.40    4.00
   3  -3  13    5.70    7.50
   3   3 -13    2.10    5.00
   3   3  13   11.20    8.80
  -3  -3  13   -4.00    5.20
  -3  -3  13    9.20    7.50
   3   3  13    2.90    8.20
  -3  -3  13   10.20    7.70
   3  -3 -13    0.30    2.80
  -3   3 -13   -3.70    4.50
  -3   3 -13    2.60    7.80
  -4   3  13    6.40    5.90
  -4   3  13    1.50    4.90
   4   3 -13   11.60    7.60
   4   3 -13    8.50    6.80
   4   3 -13    5.90    5.00
   4  -3  13   -2.00    9.70
   4  -3 -13    3.40    5.90
  -4   3 -13  -10.50    6.30
  -4  -3  13    3.10    6.70
   4   3  13   -0.10    4.30
   5  -3  13    7.40    7.50
   5   3 -13   17.60   10.00
  -5   3  13   -6.30    7.00
   5   3 -13    2.70    7.30
  -5   3  13    6.20    7.90
   5   3 -13    5.20    7.20
  -5   3 -13   -3.90    9.40
  -5  -3  13  -11.00   11.00
   5   3  13    2.30    7.70
   5  -3 -13   -5.30    5.30
  -6   3  13    9.80   10.20
   6   3 -13  -14.40    9.60
  -6   3  13   18.90   10.60
   6   3 -13   -5.80   11.20
   6  -3  13    1.80    8.80
   6   3  13   -2.50    5.40
   6  -3 -13   -9.00    6.30
  -6   3 -13   14.60   12.30
  -7   3  13  -19.20    9.80
   7   3 -13    1.70   18.60
   7  -3  13  -22.30   14.20
   7   3 -13  -10.50    9.90
   7   3 -13   -8.00   12.00
   7  -3 -13   32.50   15.30
  -7   3 -13   13.10    9.00
   7   3  13  -21.80    8.60
   0   4  13   36.60    8.50
   0   4 -13   23.10    9.60
   0  -4  13   27.20    8.80
   0   4 -13   18.70    7.40
   0  -4  13   34.90   11.70
   1   4 -13   35.90    9.00
   1  -4  13   30.50   10.70
   1   4 -13   30.00   10.80
   1  -4  13   29.80   11.50
  -1  -4 -13   37.30   12.60
   1  -4 -13   36.40    6.20
  -1  -4  13   31.50   10.00
   1  -4 -13   45.40    7.20
  -1  -4  13   31.00   10.40
  -1  -4  13   37.10   10.30
  -1   4 -13   28.50   11.00
  -1   4 -13   42.60   12.30
   1   4  13   55.29   13.60
  -2  -4 -13   73.89   17.00
   2   4 -13   56.39   11.50
  -2   4  13   84.19    9.80
   2  -4  13   52.49   16.00
  -2  -4  13   45.10   12.10
   2   4  13   52.99   15.60
  -2  -4  13   43.10   12.60
  -2   4 -13   56.09   18.30
   2  -4 -13   60.39    6.60
  -2  -4  13   53.79   13.20
   2  -4 -13   61.49    6.80
   3   4 -13   65.69   13.40
  -3   4  13   76.29    9.40
   3   4 -13   79.39   17.00
  -3   4  13   82.49   13.20
  -3  -4 -13   66.49   19.30
   3   4 -13   81.69   14.80
   3  -4  13   69.09   19.40
   3  -4  13   45.30   15.60
  -3   4 -13  112.99   21.60
  -3   4 -13   58.49   19.60
  -3  -4  13   60.69   14.90
   3   4  13  102.29   24.50
  -3  -4  13   77.29   18.10
   3   4  13   85.19   19.90
   3  -4 -13   85.19   11.20
  -3  -4  13   79.79   17.70
  -4   4  13  223.08   25.70
   4   4 -13  204.68   25.70
  -4   4  13  218.88   19.90
   4  -4  13  143.29   31.50
   4   4 -13  215.48   25.20
   4   4 -13  222.98   28.40
   4   4  13  171.38   34.10
  -4  -4  13  129.39   25.90
  -4   4 -13  159.98   31.10
   4  -4 -13  212.78   21.90
   5   4 -13    9.30    8.80
   5  -4  13   11.60   11.80
  -5   4  13   20.30   11.80
  -5   4  13   15.70    8.90
   5   4 -13   21.70   13.10
  -5   4 -13   33.80   18.00
   5   4  13   24.20   15.30
   5  -4 -13   33.60    9.70
   6   4 -13    0.00   10.50
   6   4 -13  -13.60   17.30
  -6   4  13  -10.70   10.70
  -6   4  13   -6.50    9.60
   6   4 -13  -12.00    9.00
   6  -4  13   -0.20    9.70
  -6   4 -13    0.80    9.80
   6  -4 -13    0.80    9.70
   6   4  13   33.60   18.90
   7   4 -13  -30.60   11.40
  -7   4  13   23.90   17.00
   7  -4  13   26.60   18.60
   7   4 -13    5.70   12.60
  -7   4 -13    7.70   10.60
   7   4  13    6.20    9.30
   7  -4 -13  -10.40   10.20
   0  -5  13    7.90    8.10
   0   5 -13   18.20    9.00
   0  -5 -13   19.90    6.60
   0  -5  13   29.70   12.10
   0   5  13   21.40    7.20
   0   5 -13   20.20    8.40
  -1   5  13  189.68   18.00
   1   5 -13  161.28   21.20
   1  -5  13  182.68   24.30
   1   5 -13  188.78   24.60
  -1  -5 -13  168.28   22.20
   1  -5  13  173.28   33.50
  -1  -5  13  198.18   24.80
  -1   5 -13  122.39   21.50
   1   5  13  196.68   23.60
  -1  -5  13  135.09   23.50
  -1  -5  13  181.58   23.20
   1  -5 -13  182.08   16.80
  -1   5 -13  164.18   26.50
   1  -5 -13  193.78   16.50
  -2  -5 -13    8.70    9.90
  -2   5  13   16.80    6.10
   2   5 -13    2.30    5.70
   2  -5  13   11.40    8.40
   2  -5  13   10.30    9.20
  -2  -5  13   21.50    7.60
  -2   5 -13    1.90    5.50
  -2  -5  13    8.70    6.90
   2  -5 -13    4.30    4.30
   2  -5 -13   12.50    4.30
  -2  -5  13   18.60    7.50
  -2   5 -13    6.60    7.60
   3   5 -13   71.39   17.10
  -3  -5 -13   80.29   17.90
   3   5 -13   57.49   12.60
   3  -5  13   29.00   16.50
  -3   5  13   51.09   11.70
  -3   5  13   60.99    9.90
  -3  -5  13   94.29   20.40
  -3   5 -13   44.90   12.10
[truncated: 306,977 more chars]
