# Supplementary material for: A new anti-inflammatory lupane in Ziziphus jujuba (L.) Gaertn. var. hysudrica Edgew
Source: Heliyon. 2024 Apr 24;10(9):e29989. doi: 10.1016/j.heliyon.2024.e29989 (PMC11066634; doi:10.1016/j.heliyon.2024.e29989)
Supplement: Multimedia component 3 [file mmc3.zip › mo_M_Durre_Shahwar_21022021_0m_a.res]

TITL mo_M_Durre_Shahwar_21022021_0m_a.res in P2(1)2(1)2(1)
    mo_m_durre_shahwar_21022021_0m_a.res
    created by SHELXL-2018/3 at 18:17:11 on 22-Mar-2021
REM Old TITL mo_M_Durre_Shahwar_21022021_0m in P2(1)2(1)2(1)
REM SHELXT solution in P2(1)2(1)2(1): R1 0.269, Rweak 0.042, Alpha 0.009
REM <I/s> 1.123 for 25 systematic absences, Orientation as input
REM Flack x = -6.593 ( 2.810 ) from 536 Parsons' quotients
REM Formula found by SHELXT: C33 O2
REM #####
CELL 0.71073 6.9811 14.1228 32.0119 90 90 90
ZERR 8 0.002 0.004 0.008 0 0 0
LATT -1
SYMM 0.5-X,-Y,0.5+Z
SYMM -X,0.5+Y,0.5-Z
SYMM 0.5+X,0.5-Y,-Z
SFAC C H O
UNIT 128 216 12

L.S. 10
PLAN  20
TEMP 0
BOND
LIST 6
fmap 2
acta
OMIT 0 2 0
OMIT 0 5 3
OMIT 0 3 6
OMIT 0 1 3
OMIT 0 4 5
OMIT 2 3 1
OMIT 0 3 13
OMIT -2 3 1
OMIT 0 3 11
OMIT 3 0 2
OMIT 0 4 3
OMIT 1 2 10
OMIT 2 1 16
OMIT 1 2 0
OMIT 1 1 1
OMIT -1 2 10
OMIT 1 2 9
OMIT 3 0 6
OMIT 0 5 1
OMIT 2 1 0
OMIT -1 6 2
OMIT 2 5 34
OMIT -1 3 7
OMIT -1 1 1
OMIT 0 2 11
OMIT 4 2 23
OMIT -1 2 9
OMIT 1 6 2
OMIT 1 3 7
OMIT 2 0 0
OMIT 0 2 28
OMIT 0 3 14
OMIT 1 3 2
OMIT 1 0 12
OMIT 0 3 23
OMIT 0 7 20
OMIT 2 5 0
OMIT 0 5 9
OMIT 2 0 1
OMIT 0 3 7
OMIT 0 8 3
OMIT 0 8 5
OMIT -1 3 2
OMIT -2 2 1
OMIT 0 2 23
OMIT 0 3 9
OMIT -1 1 14
REM <olex2.extras>
REM <HklSrc "%.\\mo_M_Durre_Shahwar_21022021_0m_a.hkl">
REM </olex2.extras>

WGHT    0.200000
FVAR       0.49835
O3    3    1.056815    0.772159    0.559130    11.00000    0.08167    0.08788 =
         0.14246    0.00490    0.00650    0.04007
AFIX 147
H3A   2    1.096021    0.717744    0.556533    11.00000   -1.50000
AFIX   0

C30   1    0.576534   -0.093231    0.549872    11.00000    0.06619    0.05559 =
         0.06583   -0.01450   -0.00458    0.00155
AFIX 137
H30A  2    0.446602   -0.112889    0.545265    11.00000   -1.50000
H30B  2    0.646214   -0.143457    0.563193    11.00000   -1.50000
H30C  2    0.635476   -0.078412    0.523579    11.00000   -1.50000
AFIX   0
C13   1    0.715678    0.442305    0.679883    11.00000    0.06859    0.08297 =
         0.07377   -0.01667   -0.00296    0.00838
AFIX  13
H13   2    0.803011    0.471277    0.659608    11.00000   -1.20000
AFIX   0
C4    1    0.511629    0.076091    0.548974    11.00000    0.07630    0.09199 =
         0.05863    0.00315    0.00520   -0.00567
C8    1    0.580209    0.356685    0.616405    11.00000    0.05816    0.08115 =
         0.06805   -0.00114    0.00087    0.00202
C10   1    0.715060    0.183669    0.598203    11.00000    0.05924    0.09056 =
         0.07571   -0.00243   -0.01094    0.00917
C9    1    0.677495    0.264571    0.632342    11.00000    0.06352    0.07922 =
         0.06952   -0.00718   -0.00923   -0.00566
AFIX  13
H9    2    0.584358    0.236735    0.651677    11.00000   -1.20000
AFIX   0
C14   1    0.524314    0.420993    0.655317    11.00000    0.06527    0.09249 =
         0.06893   -0.00425    0.00032    0.00855
O2    3    0.895873    0.639769    0.658705    11.00000    0.11113    0.15396 =
         0.15700    0.00825    0.01345   -0.02390
C5    1    0.520894    0.164575    0.577286    11.00000    0.06425    0.08893 =
         0.06373   -0.00477    0.00442   -0.00409
AFIX  13
H5    2    0.434491    0.149945    0.600535    11.00000   -1.20000
AFIX   0
C18   1    0.385026    0.368514    0.684263    11.00000    0.06377    0.12977 =
         0.08785   -0.01997    0.01564   -0.00820
AFIX 137
H18A  2    0.426797    0.304216    0.687683    11.00000   -1.50000
H18B  2    0.259080    0.369187    0.672227    11.00000   -1.50000
H18C  2    0.382039    0.399298    0.710992    11.00000   -1.50000
AFIX   0
C12   1    0.814420    0.354761    0.695279    11.00000    0.07453    0.12307 =
         0.09050   -0.02091   -0.01209    0.00696
AFIX  23
H12A  2    0.734409    0.323863    0.715964    11.00000   -1.20000
H12B  2    0.933944    0.372259    0.708664    11.00000   -1.20000
AFIX   0
C1    1    0.773041    0.092356    0.622182    11.00000    0.09227    0.09047 =
         0.08462   -0.00702   -0.02563    0.02167
AFIX  23
H1A   2    0.900138    0.101064    0.633808    11.00000   -1.20000
H1B   2    0.685051    0.083170    0.645280    11.00000   -1.20000
AFIX   0
C7    1    0.408518    0.330494    0.591355    11.00000    0.08558    0.08927 =
         0.08113   -0.00499   -0.02450    0.02092
AFIX  23
H7A   2    0.361986    0.386943    0.577391    11.00000   -1.20000
H7B   2    0.308980    0.309664    0.610395    11.00000   -1.20000
AFIX   0
C6    1    0.438512    0.252548    0.558123    11.00000    0.07331    0.09018 =
         0.07653    0.00516   -0.01246    0.01786
AFIX  23
H6A   2    0.316786    0.237651    0.545074    11.00000   -1.20000
H6B   2    0.524454    0.275704    0.536617    11.00000   -1.20000
AFIX   0
C19   1    0.683651    0.517175    0.714214    11.00000    0.08480    0.10941 =
         0.07520   -0.00183   -0.01881   -0.00725
AFIX  13
H19   2    0.583782    0.490855    0.732325    11.00000   -1.20000
AFIX   0
C11   1    0.855541    0.285727    0.659658    11.00000    0.07220    0.09960 =
         0.08913   -0.03214   -0.00998    0.01174
AFIX  23
H11A  2    0.902807    0.226788    0.671311    11.00000   -1.20000
H11B  2    0.955638    0.311912    0.642102    11.00000   -1.20000
AFIX   0
C3    1    0.578478   -0.011442    0.575985    11.00000    0.10031    0.09057 =
         0.09772   -0.01184    0.00476    0.00297
AFIX  13
H3    2    0.484774   -0.020992    0.598388    11.00000   -1.20000
AFIX   0
C29   1    0.302862    0.054412    0.536896    11.00000    0.07715    0.11362 =
         0.11215   -0.02254   -0.02501   -0.01104
AFIX 137
H29A  2    0.222852    0.059267    0.561192    11.00000   -1.50000
H29B  2    0.294800   -0.008562    0.525744    11.00000   -1.50000
H29C  2    0.260676    0.099006    0.516216    11.00000   -1.50000
AFIX   0
C27   1    0.875359    0.209071    0.568045    11.00000    0.07293    0.12829 =
         0.08642   -0.02025    0.00834    0.00547
AFIX 137
H27A  2    0.826062    0.249484    0.546461    11.00000   -1.50000
H27B  2    0.925873    0.152309    0.555761    11.00000   -1.50000
H27C  2    0.975327    0.241453    0.582876    11.00000   -1.50000
AFIX   0
C2    1    0.772974    0.006079    0.595930    11.00000    0.10584    0.09252 =
         0.09081   -0.00726   -0.03023    0.02846
AFIX  23
H2A   2    0.807453   -0.048079    0.612981    11.00000   -1.20000
H2B   2    0.868771    0.012584    0.574170    11.00000   -1.20000
AFIX   0
C15   1    0.424538    0.513164    0.641783    11.00000    0.07846    0.11382 =
         0.09344   -0.02438   -0.01098    0.00857
AFIX  23
H15A  2    0.297925    0.497560    0.631372    11.00000   -1.20000
H15B  2    0.496283    0.540557    0.618820    11.00000   -1.20000
AFIX   0
C17   1    0.598307    0.610017    0.696442    11.00000    0.09078    0.12285 =
         0.11381   -0.04404    0.00117    0.00175
C28   1    0.624120    0.083979    0.507713    11.00000    0.10301    0.13533 =
         0.08207   -0.02371    0.01579    0.00362
AFIX 137
H28A  2    0.596753    0.143740    0.494728    11.00000   -1.50000
H28B  2    0.586821    0.033520    0.489339    11.00000   -1.50000
H28C  2    0.758880    0.079593    0.513362    11.00000   -1.50000
AFIX   0
C20   1    0.846065    0.546647    0.743707    11.00000    0.11614    0.13282 =
         0.10318   -0.05062   -0.01466    0.00957
AFIX  13
H20   2    0.963577    0.549400    0.727004    11.00000   -1.20000
AFIX   0
O1    3    0.643423    0.717492    0.637525    11.00000    0.16183    0.13371 =
         0.21644    0.02769    0.01041    0.02022

C32   1    0.852145    0.770466    0.570709    11.00000    0.15030    0.07596 =
         0.15570    0.02505   -0.05530    0.01289
AFIX 137
H32A  2    0.791543    0.716620    0.558046    11.00000   -1.50000
H32B  2    0.791400    0.827410    0.561079    11.00000   -1.50000
H32C  2    0.840400    0.766268    0.600530    11.00000   -1.50000
AFIX   0

C23   1    0.885707    0.486809    0.779425    11.00000    0.13168    0.16490 =
         0.08705   -0.03383   -0.03440    0.01402
C16   1    0.403401    0.589405    0.676728    11.00000    0.07740    0.13581 =
         0.11094   -0.02014    0.00341    0.00384
AFIX  23
H16A  2    0.351104    0.647128    0.664913    11.00000   -1.20000
H16B  2    0.315519    0.566840    0.697983    11.00000   -1.20000
AFIX   0
C31   1    0.730382    0.654565    0.662275    11.00000    0.07188    0.10464 =
         0.16156    0.00430    0.00033    0.00828
C26   1    0.715991    0.414499    0.587620    11.00000    0.13646    0.11235 =
         0.07694   -0.00478    0.01335   -0.01583
AFIX 137
H26A  2    0.842789    0.414542    0.599226    11.00000   -1.50000
H26B  2    0.670274    0.478428    0.585499    11.00000   -1.50000
H26C  2    0.718800    0.386248    0.560351    11.00000   -1.50000
AFIX   0
C22   1    0.596935    0.674406    0.734800    11.00000    0.15124    0.11649 =
         0.15580   -0.05685   -0.01878    0.04590
AFIX  23
H22A  2    0.490372    0.659267    0.753062    11.00000   -1.20000
H22B  2    0.588276    0.740453    0.726703    11.00000   -1.20000
AFIX   0
C24   1    1.059472    0.453063    0.788275    11.00000    0.17421    0.21480 =
         0.10492   -0.05504   -0.04485    0.01615
AFIX 137
H24A  2    1.082963    0.397224    0.771959    11.00000   -1.50000
H24B  2    1.066331    0.437573    0.817436    11.00000   -1.50000
H24C  2    1.154194    0.500104    0.781799    11.00000   -1.50000
AFIX   0
C25   1    0.728078    0.457986    0.808441    11.00000    0.17026    0.37502 =
         0.11305   -0.03786   -0.00704   -0.01086
AFIX 137
H25A  2    0.609012    0.484110    0.798835    11.00000   -1.50000
H25B  2    0.755083    0.481183    0.836008    11.00000   -1.50000
H25C  2    0.719019    0.390175    0.809095    11.00000   -1.50000
AFIX   0
C21   1    0.794868    0.652987    0.756923    11.00000    0.13679    0.17154 =
         0.17187   -0.08461   -0.02333    0.01855
AFIX  23
H21A  2    0.782939    0.658338    0.787020    11.00000   -1.20000
H21B  2    0.892976    0.696578    0.747406    11.00000   -1.20000
AFIX   0
HKLF 4


REM  mo_M_Durre_Shahwar_21022021_0m_a.res in P2(1)2(1)2(1)
REM wR2 = 0.432135, GooF = S = 1.04632, Restrained GooF = 1.04632 for all data
REM R1 = 0.121632 for 1801 Fo > 4sig(Fo) and 0.305781 for all 5676 data
REM 326 parameters refined using 0 restraints

END  
     
WGHT      0.2000      0.0000 

REM Highest difference peak  0.656,  deepest hole -0.313,  1-sigma level  0.086
Q1    1   1.1139  0.6449  0.5600  11.00000  0.05    0.66
Q2    1   1.1958  0.7953  0.5951  11.00000  0.05    0.61
Q3    1   1.0348  0.7335  0.5574  11.00000  0.05    0.42
Q4    1   1.0482  0.7415  0.5819  11.00000  0.05    0.42
Q5    1   1.0338  0.7923  0.5627  11.00000  0.05    0.41
Q6    1   1.1167  0.7601  0.5568  11.00000  0.05    0.40
Q7    1   1.0886  0.8072  0.5178  11.00000  0.05    0.29
Q8    1   1.0732  0.2751  0.5563  11.00000  0.05    0.27
Q9    1   0.6110  0.1491  0.4427  11.00000  0.05    0.26
Q10   1   0.1672  0.3247  0.5813  11.00000  0.05    0.25
Q11   1   1.0541  0.2835  0.5851  11.00000  0.05    0.23
Q12   1   1.1075  0.1780  0.5730  11.00000  0.05    0.23
Q13   1   1.1609  0.2197  0.5958  11.00000  0.05    0.22
Q14   1   0.8511  0.7480  0.5701  11.00000  0.05    0.21
Q15   1   0.2718  0.4229  0.5806  11.00000  0.05    0.20
Q16   1   0.7001  0.4086  0.7608  11.00000  0.05    0.20
Q17   1   1.0073  0.3523  0.5786  11.00000  0.05    0.19
Q18   1   1.0134  0.5974  0.7899  11.00000  0.05    0.19
Q19   1   1.0387  0.5143  0.6679  11.00000  0.05    0.18
Q20   1   0.9559  0.1822  0.5793  11.00000  0.05    0.18

  REM The information below was added by Olex2.
  REM
  REM R1 = 0.121632 for 1801 Fo > 4sig(Fo) and 0.305781 for all 24375 data
  REM n/a parameters refined using n/a restraints
  REM Highest difference peak 0.66, deepest hole -0.31
  REM Mean Shift 0.001, Max Shift 0.005.

  REM +++ Tabular Listing of Refinement Information +++
  REM R1_all = 0.305781
  REM R1_gt = 0.121632
  REM wR_ref = 0.432135
  REM GOOF = 1.04632
  REM Shift_max = 0.005
  REM Shift_mean = 0.001
  REM Reflections_all = 24375
  REM Reflections_gt = 1801
  REM Parameters = n/a
  REM Hole = -0.31
  REM Peak = 0.66
  REM Flack = -4.6(10)

  
